# Supplementary material for: Slow darkening of pinto bean seed coat is associated with significant metabolite and transcript differences related to proanthocyanidin biosynthesis
Source: BMC Genomics. 2018 Apr 16;19:260. doi: 10.1186/s12864-018-4550-z (PMC5903001; doi:10.1186/s12864-018-4550-z)
Supplement: Supplementary file 3 — Table S2. List of 922 DE genes (p < 0.001) in CDC Pintium and 1533–15. (XLSX 137 kb) [file 12864_2018_4550_MOESM3_ESM.xlsx]

## Sheet: 922 genes
Table S2: Differentially expressed in CDC Pintium and 1533-15 (p≤0.001)
id	Base mean		Ratio CDC Pintiun/1533-15	padj	annotation
	1533-15	CDC Pintium
Phvul.003G030200.1	1357.05	8.876	0.007	4.659e-226	PF02265 GO:0003676;GO:0004519;GO:0006308 AT1G68290.1 ENDO 2 endonuclease 2
Phvul.005G129100.1	18192.3	567.309	0.031	1.625e-177	PF05577 PTHR11010;PTHR11010:SF13 KOG2183 3.4.16.2 K01285 GO:0008236;GO:0006508 AT5G22860.1 Serine carboxypeptidase S28 family protein
Phvul.007G034700.1	10.902	608.294	55.797	2.384e-139	PF01554 PTHR11206:SF11;PTHR11206 KOG1347 GO:0015238;GO:0015297;GO:0006855;GO:0055085;GO:0016020 AT1G15170.1 MATE efflux family protein
Phvul.010G094900.1	0.115	355.276	3081.27	4.832e-134	PF00106 PTHR24322:SF19;PTHR24322 KOG1208 GO:0016491;GO:0008152 AT3G61220.1 NAD(P)-binding Rossmann-fold superfamily protein
Phvul.007G170900.1	687.645	21.15	0.031	7e-122	PTHR13683;PTHR13683:SF100 KOG1339 GO:0006508;GO:0004190 AT1G03220.1 Eukaryotic aspartyl protease family protein
Phvul.007G054300.1	276.088	0.361	0.001	2.353e-103	PF07859 PTHR23024:SF10;PTHR23024 KOG1515 GO:0016787;GO:0008152 AT3G48700.1 ATCXE13;CXE13 carboxyesterase 13
Phvul.003G066500.1	16.772	485.062	28.921	1.079e-100	PF00031 PTHR11413 GO:0004869 AT2G31980.1 AtCYS2;CYS2 PHYTOCYSTATIN 2
Phvul.008G028100.1	238.837	2.212	0.009	1.306e-80	PF03171 PTHR10209;PTHR10209:SF55 KOG0143 GO:0016491;GO:0016706;GO:0055114 AT5G24530.1 DMR6 2-oxoglutarate (2OG) and Fe(II)-dependent oxygenase superfamily protein
Phvul.007G039800.1	304.133	3052.01	10.035	1.647e-80	PF08240;PF00107 PTHR11695;PTHR11695:SF285 KOG0023 1.1.1.195 K00083 GO:0008270;GO:0016491;GO:0055114 AT3G19450.1 ATCAD4;CAD;CAD-C;CAD4 GroES-like zinc-binding alcohol dehydrogenase family protein
Phvul.011G096800.1	425.614	11.082	0.026	1.114e-79	PF00106 PTHR24322 KOG0725 GO:0016491;GO:0008152 AT3G51680.1 NAD(P)-binding Rossmann-fold superfamily protein
Phvul.002G184300.1	176.211	2173.47	12.335	2.333e-68	PF02797;PF00195 PTHR11877;PTHR11877:SF9 2.3.1.74 K00660 GO:0016746;GO:0009058;GO:0016747;GO:0006633;GO:0016020;GO:0008610;GO:0004315;GO:0008415 AT5G13930.1 ATCHS;CHS;TT4 Chalcone and stilbene synthase family protein
Phvul.005G008200.1	11.016	244.087	22.157	5.368e-65	PF08244;PF00251;PF11837 KOG0228 GO:0004564;GO:0004575 AT1G12240.1 ATBETAFRUCT4;VAC-INV Glycosyl hydrolases family 32 protein
Phvul.002G039300.1	64.433	541.801	8.409	1.791e-62	PF02797;PF00195 PTHR11877;PTHR11877:SF9 2.3.1.74 K00660 GO:0016746;GO:0009058;GO:0016747;GO:0006633;GO:0016020;GO:0008610;GO:0004315;GO:0008415 AT5G13930.1 ATCHS;CHS;TT4 Chalcone and stilbene synthase family protein
Phvul.004G130500.1	5.128	854.666	166.674	2.57e-51	PF00197 GO:0004866 AT1G17860.1 Kunitz family trypsin and protease inhibitor protein
Phvul.004G176900.1	867.951	3839.52	4.424	1.844e-50	PF01663 PTHR10151;PTHR10151:SF25 KOG2645 GO:0008484;GO:0008152;GO:0003824 AT4G29680.1 Alkaline-phosphatase-like family protein
Phvul.009G075500.1	449.8	2569.84	5.713	2.441e-49	PF00642 PTHR14493 GO:0003676;GO:0008270 AT2G25900.1 ATCTH;ATTZF1 Zinc finger C-x8-C-x5-C-x3-H type family protein
Phvul.002G038600.1	428.219	1969.49	4.599	5.158e-49	PF02797;PF00195 PTHR11877;PTHR11877:SF9 2.3.1.74 K00660 GO:0016746;GO:0009058;GO:0016747;GO:0006633;GO:0016020;GO:0008610;GO:0004315;GO:0008415 AT5G13930.1 ATCHS;CHS;TT4 Chalcone and stilbene synthase family protein
Phvul.004G033000.1	592.974	100.001	0.169	3.796e-47	PF03435 PTHR12286 KOG2733 GO:0016491;GO:0055114 AT5G39410.1 Saccharopine dehydrogenase
Phvul.002G332000.1	12616.6	1473.55	0.117	7.036e-46	PF00149 PTHR10161 KOG2679 3.1.3.2 K01078 GO:0016787 AT1G14700.1 ATPAP3;PAP3 purple acid phosphatase 3
Phvul.002G233100.1	163.082	8.834	0.054	1.782e-43	PF00450 PTHR11802;PTHR11802:SF7 KOG1282 2.3.1.91;3.4.16.- K09756 GO:0004185;GO:0006508 AT5G09640.1 SCPL19;SNG2 serine carboxypeptidase-like 19
Phvul.002G038900.1	282.193	1241.98	4.401	1.841e-43	PF02797;PF08545;PF00195 PTHR11877;PTHR11877:SF9 GO:0016746;GO:0009058;GO:0016747;GO:0006633;GO:0016020;GO:0008610;GO:0004315;GO:0008415 AT5G13930.1 ATCHS;CHS;TT4 Chalcone and stilbene synthase family protein
Phvul.004G138400.1	313.562	41.607	0.133	6.765e-43	PF00201 PTHR11926;PTHR11926:SF15 KOG1192 GO:0016758;GO:0008152 AT3G21780.1 UGT71B6 UDP-glucosyl transferase 71B6
Phvul.003G121900.1	520.913	65.221	0.125	2.404e-42	PTHR23241 AT3G53040.1 late embryogenesis abundant protein; putative / LEA protein; putative
Phvul.001G012800.1	1975.11	7233.33	3.662	8.705e-40	PF01370 PTHR10366;PTHR10366:SF9 KOG1502 1.1.1.219;1.1.1.234 K13082 GO:0016491;GO:0008152;GO:0003854;GO:0016616;GO:0006694;GO:0055114;GO:0003824;GO:0050662;GO:0044237 AT5G42800.1 DFR;M318;TT3 dihydroflavonol 4-reductase
Phvul.006G178300.1	67.503	382	5.659	2.922e-38	PF02458 GO:0016747 AT1G28680.1 HXXXD-type acyl-transferase family protein
Phvul.004G100800.1	101.846	0.361	0.004	3.391e-37	PF00664;PF00005 PTHR24223:SF21;PTHR24223 KOG0054 GO:0005524;GO:0016887;GO:0042626;GO:0006810;GO:0055085;GO:0016021 AT3G59140.1 ATMRP14;MRP14 multidrug resistance-associated protein 14
Phvul.011G041600.1	694.727	3111.9	4.479	7.229e-37	PF00112;PF08246 PTHR12411:SF42;PTHR12411 KOG1542 GO:0008234;GO:0006508 AT4G39090.1 RD19;RD19A Papain family cysteine protease
Phvul.007G268700.1	194.052	1467.43	7.562	1.724e-36	PF03168 PTHR19957:SF11;PTHR19957 AT2G35980.1 ATNHL10;NHL10;YLS9 Late embryogenesis abundant (LEA) hydroxyproline-rich glycoprotein family
Phvul.007G204900.1	251.018	1025.17	4.084	1.849e-36	PF00266 PTHR11601:SF13;PTHR11601 KOG1549 GO:0008152 AT5G26600.1 Pyridoxal phosphate (PLP)-dependent transferases superfamily protein
Phvul.002G039100.1	171.694	706.368	4.114	3.411e-34	PF02797;PF00195 PTHR11877;PTHR11877:SF9 2.3.1.74 K00660 GO:0016746;GO:0009058;GO:0016747;GO:0006633;GO:0016020;GO:0008610;GO:0004315;GO:0008415 AT5G13930.1 ATCHS;CHS;TT4 Chalcone and stilbene synthase family protein
Phvul.008G052100.1	294.998	48.66	0.165	6.809e-34	PF02450 PTHR11440;PTHR11440:SF3 KOG2369 GO:0008374;GO:0006629;GO:0016788;GO:0006505;GO:0006886;GO:0031227;GO:0004607 AT3G03310.1 ATLCAT3;LCAT3 lecithin:cholesterol acyltransferase 3
Phvul.002G039000.1	341.144	1246.75	3.655	1.28e-33	PF02797;PF00195 PTHR11877;PTHR11877:SF9 GO:0016746;GO:0009058;GO:0016747;GO:0008610;GO:0008415 AT5G13930.1 ATCHS;CHS;TT4 Chalcone and stilbene synthase family protein
Phvul.008G221900.1	123.763	7.069	0.057	2.973e-33	PF07714;PF08263 PTHR24420;PTHR24420:SF458 KOG1187 GO:0004672;GO:0005524;GO:0006468 AT5G45840.1 Leucine-rich repeat protein kinase family protein
Phvul.001G083000.1	4199.91	13474.5	3.208	4.715e-33	PF02797;PF00195 PTHR11877;PTHR11877:SF9 2.3.1.74 K00660 GO:0016746;GO:0009058;GO:0016747;GO:0006633;GO:0016020;GO:0008610;GO:0004315;GO:0008415 AT5G13930.1 ATCHS;CHS;TT4 Chalcone and stilbene synthase family protein
Phvul.006G174000.1	74.317	0.481	0.006	6.558e-33
Phvul.008G285100.1	3055.59	9695.91	3.173	2.283e-32	PF00504 PTHR21649 K08913 GO:0016020;GO:0009765 AT2G05100.1 LHCB2;LHCB2.1 photosystem II light harvesting complex gene 2.1
Phvul.003G136600.1	159.041	1045.37	6.573	3.047e-32	PF05553 AT5G56980.1
Phvul.005G004400.1	606.399	2100.32	3.464	3.047e-32	PF01565;PF08031 PTHR11748:SF29;PTHR11748 KOG1231 GO:0008762;GO:0016491;GO:0050660;GO:0055114 AT4G20860.1 FAD-binding Berberine family protein
Phvul.007G032800.1	104.835	6.293	0.06	5.915e-32	PF00324 PTHR11785;PTHR11785:SF13 KOG1289 GO:0006810;GO:0055085;GO:0016020;GO:0015171;GO:0003333 AT2G01170.1 BAT1 bidirectional amino acid transporter 1
Phvul.002G038800.1	43.471	253.981	5.843	6.503e-32	PF02797;PF00195 PTHR11877;PTHR11877:SF9 GO:0016746;GO:0009058;GO:0016747;GO:0008610;GO:0008415 AT5G13930.1 ATCHS;CHS;TT4 Chalcone and stilbene synthase family protein
Phvul.002G038700.1	1096.31	3561.2	3.248	6.905e-32	PF02797;PF00195 PTHR11877;PTHR11877:SF9 2.3.1.74 K00660 GO:0016746;GO:0009058;GO:0016747;GO:0006633;GO:0016020;GO:0008610;GO:0004315;GO:0008415 AT5G13930.1 ATCHS;CHS;TT4 Chalcone and stilbene synthase family protein
Phvul.008G112900.1	1155.74	324.1	0.28	1.4e-31	PF00234 AT5G55410.2 Bifunctional inhibitor/lipid-transfer protein/seed storage 2S albumin superfamily protein
Phvul.003G183200.1	1000.95	235.295	0.235	1.992e-31	PF00664;PF00005 PTHR24221:SF123;PTHR24221 KOG0058 GO:0005524;GO:0016887;GO:0042626;GO:0006810;GO:0055085;GO:0016021 AT5G39040.1 ALS1;ATTAP2;TAP2 transporter associated with antigen processing protein 2
Phvul.007G020800.1	0	57.369	inf	2.291e-31	PF00201 PTHR11926;PTHR11926:SF15 KOG1192 GO:0016758;GO:0008152 AT4G34131.1 UGT73B3 UDP-glucosyl transferase 73B3
Phvul.007G110000.1	166.007	18.81	0.113	2.813e-31	PF06241 AT5G43745.1 Protein of unknown function (DUF1012)
Phvul.008G190900.1	275.862	44.449	0.161	9.282e-31	AT2G42840.1 PDF1 protodermal factor 1
Phvul.002G152700.1	4296.71	12772.3	2.973	1.043e-28	PF03171 PTHR10209;PTHR10209:SF55 KOG0143 1.14.11.19 K05277 GO:0016491;GO:0016706;GO:0055114 AT4G22880.1 ANS;LDOX;TDS4;TT18 leucoanthocyanidin dioxygenase
Phvul.011G199900.1	1.512	94.562	62.555	1.52e-28	PF00685 PTHR11783;PTHR11783:SF1 KOG1584 GO:0008146 AT5G07010.1 ATST2A;ST2A sulfotransferase 2A
Phvul.009G070200.1	156.682	2276.35	14.528	5.027e-28	PF00173 PTHR19359 KOG0537 GO:0020037 AT5G48810.1 ATB5-B;ATCB5-D;B5 #3;CB5-D cytochrome B5 isoform D
Phvul.007G268200.1	64.85	664.059	10.24	5.027e-28	PF00069;PF00560 PTHR24420;PTHR24420:SF467 KOG1187 GO:0004672;GO:0005524;GO:0006468;GO:0005515 AT2G01820.1 Leucine-rich repeat protein kinase family protein
Phvul.002G005700.1	24.887	227.33	9.134	1.038e-27	PF00854 PTHR11654:SF37;PTHR11654 KOG1237 GO:0005215;GO:0006857;GO:0016020;GO:0055085;GO:0016021 AT1G32450.1 NRT1.5 nitrate transporter 1.5
Phvul.008G252000.1	0.231	56.015	242.905	4.491e-26	PF00045
Phvul.003G288200.1	82.855	4.709	0.057	1.516e-25	PF00201 PTHR11926;PTHR11926:SF15 KOG1192 GO:0016758;GO:0008152 AT2G22590.1 UDP-Glycosyltransferase superfamily protein
Phvul.008G134100.1	57.109	0.481	0.008	2.543e-25	PF03171 PTHR10209;PTHR10209:SF55 KOG0143 K06892 GO:0016491;GO:0016706;GO:0055114 AT3G19000.1 2-oxoglutarate (2OG) and Fe(II)-dependent oxygenase superfamily protein
Phvul.008G111000.1	65.645	1.686	0.026	4.001e-25	AT5G43822.1 Pentatricopeptide repeat (PPR) superfamily protein
Phvul.007G046300.1	155.199	2734.45	17.619	8.479e-25
Phvul.008G221200.1	765.032	3359.41	4.391	1.324e-24	PF00210 PTHR11431:SF8;PTHR11431 KOG2332 1.16.3.1 K00522 GO:0008199;GO:0006879;GO:0006826;GO:0005488 AT2G40300.1 ATFER4;FER4 ferritin 4
Phvul.006G067500.1	104.53	387.54	3.707	2.237e-24	PF00909 PTHR11730:SF8;PTHR11730 KOG0682 GO:0072488;GO:0016020;GO:0008519 AT1G64780.1 AMT1;2;ATAMT1;2 ammonium transporter 1;2
Phvul.003G071300.1	2284.56	7909.8	3.462	2.354e-24	PF02798;PF00043 PTHR11260:SF16;PTHR11260 KOG0406 GO:0005515 AT1G10370.1 ATGSTU17;ERD9;GST30;GST30B Glutathione S-transferase family protein
Phvul.004G046100.1	3008.02	1096.38	0.364	2.354e-24	PF00393;PF03446 PTHR11811 KOG2653 1.1.1.44 K00033 GO:0004616;GO:0050661;GO:0006098;GO:0055114 AT3G02360.1 6-phosphogluconate dehydrogenase family protein
Phvul.001G037900.1	97.005	371.534	3.83	2.354e-24	AT5G21940.1
Phvul.008G247400.1	3877.1	10454.3	2.696	2.474e-24	PF00067 PTHR24298:SF44;PTHR24298 KOG0156 1.14.13.11 K00487 GO:0005506;GO:0009055;GO:0016705;GO:0020037;GO:0055114 AT2G30490.1 ATC4H;C4H;CYP73A5;REF3 cinnamate-4-hydroxylase
Phvul.008G234600.1	8.817	99.674	11.304	1.251e-23	PF00069 PTHR24420:SF656;PTHR24420 KOG1187 GO:0004672;GO:0005524;GO:0006468 AT5G37790.1 Protein kinase superfamily protein
Phvul.007G052900.1	79.18	307.768	3.887	2.461e-23	PF01946 PTHR10617;PTHR10617:SF54 KOG2960 K03146 GO:0009055;GO:0016491;GO:0055114 AT5G54770.1 THI1;THI4;TZ thiazole biosynthetic enzyme; chloroplast (ARA6) (THI1) (THI4)
Phvul.008G109700.1	18.914	170.762	9.028	4.687e-23	PF01612 PTHR13620 GO:0003676;GO:0008408;GO:0006139;GO:0005622 AT4G13870.2 ATWEX;ATWRNEXO;WEX;WRNEXO Werner syndrome-like exonuclease
Phvul.008G098500.1	179.263	31.517	0.176	3.459e-22	PF03171 PTHR10209;PTHR10209:SF55 KOG0143 GO:0016491;GO:0016706;GO:0055114 AT5G05600.1 2-oxoglutarate (2OG) and Fe(II)-dependent oxygenase superfamily protein
Phvul.008G216100.1	62.654	2.135	0.034	7.928e-22	PF00612 GO:0005515 AT5G35670.1 iqd33 IQ-domain 33
Phvul.011G143500.1	12.837	197.825	15.41	3.894e-21	PF01397;PF03936 GO:0010333;GO:0016829;GO:0008152;GO:0000287 AT5G23960.2 ATTPS21;TPS21 terpene synthase 21
Phvul.007G045500.1	0.115	192.762	1671.8	3.943e-21	PF00331 GO:0004553;GO:0005975 AT4G33840.1 Glycosyl hydrolase family 10 protein
Phvul.003G151700.1	648.654	1728.15	2.664	5.466e-21	PF00892 GO:0016020 AT4G28040.1 nodulin MtN21 /EamA-like transporter family protein
Phvul.008G024900.1	70.84	566.904	8.003	5.673e-21	PF06876 GO:0007165 AT4G15733.1 SCRL11 SCR-like 11
Phvul.002G039200.1	32.317	227.956	7.054	6.046e-21	PF02797;PF00195 PTHR11877;PTHR11877:SF9 GO:0016746;GO:0009058;GO:0016747;GO:0008610;GO:0008415 AT5G13930.1 ATCHS;CHS;TT4 Chalcone and stilbene synthase family protein
Phvul.003G220100.1	388.44	1074.8	2.767	7.08e-21	PF00026 PTHR13683;PTHR13683:SF98 KOG1339 GO:0004190;GO:0006508 AT4G16563.1 Eukaryotic aspartyl protease family protein
Phvul.L005700.1	341.86	949.649	2.778	2.636e-20	PF01370 PTHR10366;PTHR10366:SF9 KOG1502 GO:0003854;GO:0016616;GO:0006694;GO:0055114;GO:0003824;GO:0050662;GO:0044237 AT5G19440.1 NAD(P)-binding Rossmann-fold superfamily protein
Phvul.004G127300.1	45.026	0.723	0.016	4.36e-20	AT3G42786.1
Phvul.003G263400.1	30.921	167.112	5.404	4.414e-20	PF00314 AT4G38660.1 Pathogenesis-related thaumatin superfamily protein
Phvul.011G083200.1	95.883	1.205	0.013	5.399e-20
Phvul.005G080500.1	46.789	0.964	0.021	1.627e-19
Phvul.004G155000.1	43.988	0.481	0.011	3.328e-19	PF07714 PTHR24420;PTHR24420:SF441 KOG1187 GO:0004672;GO:0005524;GO:0006468 AT1G66980.1 SNC4 suppressor of npr1-1 constitutive 4
Phvul.007G198000.1	301.195	31.028	0.103	4.681e-19	PF00561 PTHR10992;PTHR10992:SF279 KOG4178 AT3G05600.1 alpha/beta-Hydrolases superfamily protein
Phvul.006G184800.1	30.115	148.409	4.928	5.994e-18	PF04720 AT4G32480.1 Protein of unknown function (DUF506)
Phvul.009G218700.1	0.727	37.765	51.96	1.245e-17
Phvul.007G277000.1	7.241	83.631	11.55	1.267e-17	PF00045
Phvul.005G121900.1	73.343	394.031	5.372	1.071e-16	AT2G27310.1 F-box family protein
Phvul.007G183200.1	36.304	0.241	0.007	1.471e-16	PF01627 KOG4747 GO:0004871;GO:0000160 AT3G21510.1 AHP1 histidine-containing phosphotransmitter 1
Phvul.009G122800.1	89.018	496.114	5.573	1.78e-16	PF00155 PTHR11751;PTHR11751:SF125 KOG0257 GO:0016740;GO:0030170;GO:0009058;GO:0006520;GO:0016769 AT1G77670.1 Pyridoxal phosphate (PLP)-dependent transferases superfamily protein
Phvul.005G149200.1	448.325	1085.99	2.422	1.936e-16	PF00560;PF08263 PTHR24420:SF701;PTHR24420 GO:0005515 AT3G20820.1 Leucine-rich repeat (LRR) family protein
Phvul.001G027400.1	1567.22	3703.99	2.363	2.439e-16	PF00561 PTHR10992;PTHR10992:SF13 KOG1454 AT3G03990.1 alpha/beta-Hydrolases superfamily protein
Phvul.011G086000.1	0.789	38.435	48.706	2.71e-16	PF05495 PTHR21319 KOG1940 GO:0008270 AT5G22920.1 CHY-type/CTCHY-type/RING-type Zinc finger protein
Phvul.003G130700.1	246.001	652.48	2.652	3.262e-16	AT5G21940.1
Phvul.005G111300.1	502.936	3375.66	6.712	3.488e-16	PF00722;PF06955 PTHR10963;PTHR10963:SF14 2.4.1.207 K08235 GO:0004553;GO:0005975;GO:0016762;GO:0006073;GO:0005618;GO:0048046 AT4G03210.1 XTH9 xyloglucan endotransglucosylase/hydrolase 9
Phvul.009G140900.1	1846.46	4215.64	2.283	5.476e-16	PF00860 PTHR11119;PTHR11119:SF9 K06901 GO:0005215;GO:0006810;GO:0055085;GO:0016020 AT3G10960.1 ATAZG1;AZG1 AZA-guanine resistant1
Phvul.007G275700.1	13.107	144.375	11.015	5.799e-16	PF00045
Phvul.004G040100.1	88.728	11.93	0.134	5.885e-16	PF02458 GO:0016747 AT3G29635.1 HXXXD-type acyl-transferase family protein
Phvul.003G060100.1	259.177	71.552	0.276	6.62e-16	PF00106 PTHR24322 KOG1208 GO:0016491;GO:0008152;GO:0003824;GO:0050662;GO:0044237 AT3G59710.1 NAD(P)-binding Rossmann-fold superfamily protein
Phvul.003G238700.1	86.305	3.146	0.036	1.231e-15	PF03321 K14487 AT2G23170.1 GH3.3 Auxin-responsive GH3 family protein
Phvul.007G138300.1	120.72	567.634	4.702	1.899e-15	PF01277 GO:0012511;GO:0016021 AT4G25140.1 OLE1;OLEO1 oleosin 1
Phvul.007G056100.1	147.365	35.191	0.239	2.608e-15	PF01564 PTHR11558;PTHR11558:SF3 GO:0003824 AT5G19530.1 ACL5 S-adenosyl-L-methionine-dependent methyltransferases superfamily protein
Phvul.011G204700.1	845.866	127.219	0.15	7.927e-15	PF08027 GO:0045735;GO:0009405
Phvul.007G007500.1	181.022	50.255	0.278	7.927e-15
Phvul.003G294200.1	197.857	52.803	0.267	8.51e-15	PF00160;PF00515 PTHR11071;PTHR11071:SF98 KOG0546 5.2.1.8 K05864 GO:0003755;GO:0006457;GO:0005515 AT2G15790.1 CYP40;SQN peptidyl-prolyl cis-trans isomerase / cyclophilin-40 (CYP40) / rotamase
Phvul.009G020300.1	1317.82	2793.52	2.12	1.322e-14	PF00127 K02638 GO:0005507;GO:0009055 AT1G76100.1 PETE1 plastocyanin 1
Phvul.010G143500.1	135.082	35.249	0.261	1.582e-14	PF05153 PTHR12588 KOG1573 1.13.99.1 K00469 GO:0005506;GO:0050113;GO:0019310;GO:0055114;GO:0005737 AT1G14520.1 MIOX1 myo-inositol oxygenase 1
Phvul.006G183900.1	1116.71	497.589	0.446	1.634e-14	PF03110 GO:0003677;GO:0005634 AT2G33810.1 SPL3 squamosa promoter binding protein-like 3
Phvul.006G206500.1	144.263	33.32	0.231	1.799e-14	PF00403 PTHR10098:SF31;PTHR10098 GO:0046872;GO:0030001 AT3G14110.2 FLU Tetratricopeptide repeat (TPR)-like superfamily protein
Phvul.004G138200.1	42.357	3.42	0.081	2.424e-14	PF00201 PTHR11926;PTHR11926:SF15 KOG1192 GO:0016758;GO:0008152 AT3G21780.1 UGT71B6 UDP-glucosyl transferase 71B6
Phvul.002G329400.1	2274.04	4858.05	2.136	2.424e-14	PF00314 AT1G18250.2 ATLP-1 Pathogenesis-related thaumatin superfamily protein
Phvul.001G112200.1	143.996	399.5	2.774	2.556e-14	PF00085 PTHR10438:SF7;PTHR10438 KOG0907 GO:0045454;GO:0015035;GO:0009055;GO:0006662 AT1G08570.1 ACHT4 atypical CYS HIS rich thioredoxin 4
Phvul.011G100400.1	663.544	1855.01	2.796	2.655e-14	PF03088 PTHR10426:SF5;PTHR10426 KOG1520 GO:0016844;GO:0009058 AT1G08470.1 SSL3 strictosidine synthase-like 3
Phvul.008G266600.1	10.074	67.042	6.655	2.72e-14	PF00069;PF00036 PTHR24347;PTHR24347:SF13 KOG0032 2.7.11.1 K13412 GO:0004672;GO:0005524;GO:0006468 AT3G20410.1 CPK9 calmodulin-domain protein kinase 9
Phvul.003G276300.1	25.579	117.919	4.61	3.003e-14	PF00324 PTHR11785;PTHR11785:SF78 KOG1287 GO:0006810;GO:0055085;GO:0016020;GO:0015171;GO:0003333 AT1G31830.1 Amino acid permease family protein
Phvul.007G094600.1	7109.54	15760	2.217	3.683e-14	PF00230 PTHR19139;PTHR19139:SF27 KOG0223 K09872 GO:0005215;GO:0006810;GO:0016020 AT2G37170.1 PIP2;2;PIP2B plasma membrane intrinsic protein 2
Phvul.006G190700.1	47.934	4.141	0.086	3.745e-14	PF02265 GO:0003676;GO:0004519;GO:0006308 AT1G11190.1 BFN1;ENDO1 bifunctional nuclease i
Phvul.008G213200.1	85.584	260.94	3.049	6.254e-14	PF00069;PF00560;PF08263 PTHR24420;PTHR24420:SF472 KOG1187 GO:0004672;GO:0005524;GO:0006468;GO:0005515 AT4G08850.1 Leucine-rich repeat receptor-like protein kinase family protein
Phvul.008G030900.1	35.267	1.205	0.034	7.677e-14
Phvul.008G210100.1	4483.1	2054.2	0.458	8.523e-14	PF00933;PF01915 GO:0004553;GO:0005975 AT5G20950.1 Glycosyl hydrolase family protein
Phvul.008G037700.1	1044.52	2260.42	2.164	9.519e-14	PF00013 PTHR10288;PTHR10288:SF53 KOG2190 GO:0003723 AT5G15270.1 RNA-binding KH domain-containing protein
Phvul.003G149300.1	2389.76	4963.85	2.077	9.615e-14	AT5G57685.1 ATGDU3;GDU3;LSB1 glutamine dumper 3
Phvul.006G195200.1	643.55	274.178	0.426	9.615e-14	AT1G11440.1
Phvul.006G148600.1	73.063	10.05	0.138	1.186e-13	AT4G22030.1 F-box family protein with a domain of unknown function (DUF295)
Phvul.002G140100.1	492.338	1082.04	2.198	2.656e-13	PF01073 PTHR10366;PTHR10366:SF9 KOG1502 GO:0003854;GO:0016616;GO:0006694;GO:0055114;GO:0003824;GO:0050662;GO:0044237 AT2G23910.1 NAD(P)-binding Rossmann-fold superfamily protein
Phvul.002G118000.1	1235.39	3627.53	2.936	2.962e-13	PF00097 PTHR22764:SF16;PTHR22764 KOG1493 AT1G76410.1 ATL8 RING/U-box superfamily protein
Phvul.007G150500.1	2185.32	4573.56	2.093	4.513e-13	PF00221 PTHR10362;PTHR10362:SF3 KOG0222 4.3.1.24 K10775 GO:0016841;GO:0009058 AT2G37040.1 ATPAL1;PAL1 PHE ammonia lyase 1
Phvul.005G010700.1	47.098	158.542	3.366	5.004e-13	PF01853;PF11717 PTHR10615 KOG2747 GO:0016747;GO:0006355;GO:0005634 AT5G64610.1 HAM1 histone acetyltransferase of the MYST family 1
Phvul.010G148600.1	301.491	685.668	2.274	5.051e-13	AT1G52220.1
Phvul.011G196900.1	0	24.907	inf	5.89e-13	PF00892 GO:0016020 AT5G07050.1 nodulin MtN21 /EamA-like transporter family protein
Phvul.003G291000.1	370.764	146.784	0.396	6.164e-13	PF11976 KOG1769 AT5G55160.1 ATSUMO2;SUM2;SUMO 2;SUMO2 small ubiquitin-like modifier 2
Phvul.002G037200.1	520.212	64.615	0.124	6.882e-13	PF00026 PTHR13683;PTHR13683:SF98 KOG1339 GO:0004190;GO:0006508 AT5G33340.1 CDR1 Eukaryotic aspartyl protease family protein
Phvul.003G123500.1	2275.71	5251.18	2.307	7.138e-13	PF00240 PTHR10666 KOG0005 K08770 GO:0005515 AT4G05320.2 UBQ10 polyubiquitin 10
Phvul.008G259600.1	43.671	172.736	3.955	7.304e-13	PF02705 GO:0015079;GO:0071805;GO:0016020 AT2G30070.1 ATKT1;ATKT1P;ATKUP1;KT1;KUP1 potassium transporter 1
Phvul.011G185700.1	202.45	54.946	0.271	9.368e-13	PF07333
Phvul.008G107000.1	421.962	1194.54	2.831	1.224e-12	PF00249 PTHR25040:SF29;PTHR25040 KOG0724 GO:0003677 AT2G38090.1 Duplicated homeodomain-like superfamily protein
Phvul.002G040100.1	369.93	1275.47	3.448	1.233e-12	PF00501 PTHR24096;PTHR24096:SF43 KOG1176 6.2.1.12 K01904 GO:0003824;GO:0008152 AT1G65060.1 4CL3 4-coumarate:CoA ligase 3
Phvul.010G162600.1	521.345	1294.84	2.484	1.6e-12	PF00226 PTHR25040;PTHR25040:SF110 GO:0031072 AT1G80920.1 J8 Chaperone DnaJ-domain superfamily protein
Phvul.011G212600.1	159.47	43.095	0.27	1.604e-12	PF01370 PTHR10366;PTHR10366:SF9 KOG1502 GO:0016491;GO:0008152;GO:0003854;GO:0016616;GO:0006694;GO:0055114;GO:0003824;GO:0050662;GO:0044237 AT2G45400.1 BEN1 NAD(P)-binding Rossmann-fold superfamily protein
Phvul.011G192000.1	72.495	13.44	0.185	2.053e-12	PF03399 PTHR12436:SF13;PTHR12436 AT3G54380.1 SAC3/GANP/Nin1/mts3/eIF-3 p25 family
Phvul.010G023700.1	92.804	309.957	3.34	2.205e-12	PF05542 AT3G07310.1 Protein of unknown function (DUF760)
Phvul.008G040000.1	546.55	1192.1	2.181	2.83e-12	PF02622 AT3G29240.1 Protein of unknown function (DUF179)
Phvul.008G253100.1	163.806	393.102	2.4	3.145e-12
Phvul.008G091000.1	41.36	1.443	0.035	3.335e-12	PF00201 PTHR11926;PTHR11926:SF15 KOG1192 GO:0016758;GO:0008152 AT4G34131.1 UGT73B3 UDP-glucosyl transferase 73B3
Phvul.009G122700.1	7.875	86.955	11.041	4.17e-12	PF03514 AT4G08250.1 GRAS family transcription factor
Phvul.007G056500.1	469.039	128.391	0.274	7.558e-12	PF01179;PF02728;PF02727 PTHR10638;PTHR10638:SF12 KOG1186 GO:0005507;GO:0008131;GO:0048038;GO:0009308;GO:0055114 AT1G31690.1 Copper amine oxidase family protein
Phvul.005G012600.1	124.754	35.072	0.281	1.093e-11	PF05033;PF00856;PF02182 PTHR22884;PTHR22884:SF20 KOG1082 GO:0005515;GO:0042393;GO:0008270;GO:0018024;GO:0034968;GO:0005634 AT1G73100.1 SDG19;SUVH3 SU(VAR)3-9 homolog 3
Phvul.010G094800.1	3.346	39.837	11.905	1.288e-11	PF00106 PTHR24322:SF19;PTHR24322 KOG1208 GO:0016491;GO:0008152 AT3G61220.1 NAD(P)-binding Rossmann-fold superfamily protein
Phvul.003G169700.1	33.352	1.023	0.031	1.345e-11	PF03016 PTHR11062;PTHR11062:SF1 KOG1021 GO:0016020 AT5G33290.1 XGD1 xylogalacturonan deficient 1
Phvul.004G002100.1	291.848	647.481	2.219	1.375e-11	PF00466 PTHR11560:SF8;PTHR11560 GO:0042254;GO:0005622 AT5G13510.1 Ribosomal protein L10 family protein
Phvul.003G046900.1	429.362	123.384	0.287	1.38e-11	PF00201 PTHR11926;PTHR11926:SF15 KOG1192 GO:0016758;GO:0008152 AT4G34131.1 UGT73B3 UDP-glucosyl transferase 73B3
Phvul.003G108200.1	157.931	366.963	2.324	1.38e-11	PF00481 PTHR13832;PTHR13832:SF94 KOG0698 GO:0003824 AT5G27930.1 Protein phosphatase 2C family protein
Phvul.008G137900.1	1159.07	2485.41	2.144	1.579e-11	AT3G07510.1
Phvul.002G069900.1	641.623	197.093	0.307	1.7e-11	PF02519 AT5G20820.1 SAUR-like auxin-responsive protein family
Phvul.006G196200.1	430.182	185.696	0.432	2.323e-11	PF03737 K02553 AT5G56260.1 Ribonuclease E inhibitor RraA/Dimethylmenaquinone methyltransferase
Phvul.005G071300.1	253.205	79.89	0.316	2.447e-11	PF00304 GO:0006952 AT2G02130.1 LCR68;PDF2.3 low-molecular-weight cysteine-rich 68
Phvul.007G174600.1	110.962	28.405	0.256	3.521e-11	PF00515 PTHR23083;PTHR23083:SF141 GO:0005515 AT4G02680.1 EOL1 ETO1-like 1
Phvul.001G229500.1	2692.33	5281.36	1.962	3.924e-11	PF03951;PF00120 PTHR20852:SF14;PTHR20852 KOG0683 GO:0004356;GO:0006807;GO:0006542 AT5G37600.1 ATGLN1;1;ATGSR1;GLN1;1;GSR 1 glutamine synthase clone R1
Phvul.007G268900.1	1169.34	2330.32	1.993	7.02e-11	PF03168 PTHR19957:SF11;PTHR19957 AT3G11650.1 NHL2 NDR1/HIN1-like 2
Phvul.006G177300.1	175.628	478.789	2.726	7.106e-11	PF01764 PTHR21493:SF9;PTHR21493 KOG4569 GO:0004806;GO:0006629 AT4G18550.1 alpha/beta-Hydrolases superfamily protein
Phvul.007G052600.1	20594.3	39224.5	1.905	8.546e-11	PF00240 PTHR10666 KOG0005 K08770 GO:0005515 AT4G05320.2 UBQ10 polyubiquitin 10
Phvul.009G192400.1	141.965	799.047	5.628	1.027e-10	PF00067 PTHR24298:SF44;PTHR24298 KOG0156 1.14.13.21 K05280 GO:0005506;GO:0009055;GO:0016705;GO:0020037;GO:0055114 AT5G07990.1 CYP75B1;D501;TT7 Cytochrome P450 superfamily protein
Phvul.006G176500.1	5.387	43.302	8.039	1.054e-10	PF01190 AT1G29140.1 Pollen Ole e 1 allergen and extensin family protein
Phvul.001G153600.1	2.18	37.536	17.222	1.097e-10	AT2G48140.1 EDA4 Bifunctional inhibitor/lipid-transfer protein/seed storage 2S albumin superfamily protein
Phvul.006G197500.1	1766.71	3734.68	2.114	1.28e-10	PF00188 PTHR10334 KOG3017 AT4G33720.1 CAP (Cysteine-rich secretory proteins; Antigen 5; and Pathogenesis-related 1 protein) superfamily protein
Phvul.007G105100.1	16.389	117.038	7.141	2.35e-10	PF02338 PTHR12419 AT3G57810.2 Cysteine proteinases superfamily protein
Phvul.008G257700.1	159.333	52.694	0.331	2.469e-10	PF01370 PTHR10366;PTHR10366:SF9 KOG1502 GO:0016491;GO:0008152;GO:0003854;GO:0016616;GO:0006694;GO:0055114;GO:0003824;GO:0050662;GO:0044237;GO:0009058 AT5G58490.1 NAD(P)-binding Rossmann-fold superfamily protein
Phvul.002G168000.1	1556.07	4772.06	3.067	2.509e-10	AT2G03440.1 ATNRP1;NRP1 nodulin-related protein 1
Phvul.011G204100.1	261.246	52.499	0.201	2.589e-10	PF08027 GO:0045735;GO:0009405
Phvul.001G209400.1	325.357	879.414	2.703	2.589e-10	PF01095;PF04043 PTHR22931;PTHR22931:SF5 GO:0030599;GO:0042545;GO:0005618;GO:0004857 AT4G02300.1 Plant invertase/pectin methylesterase inhibitor superfamily
Phvul.006G153200.1	1402.56	2719.27	1.939	2.589e-10	PF00026 PTHR13683;PTHR13683:SF100 KOG1339 GO:0004190;GO:0006508 AT5G19120.1 Eukaryotic aspartyl protease family protein
Phvul.007G043400.1	1584.23	822.622	0.519	2.63e-10	PF04419 AT2G23090.1 Uncharacterised protein family SERF
Phvul.001G002000.1	64.819	208.985	3.224	2.804e-10	PF02798;PF00043 PTHR11260;PTHR11260:SF55 KOG0867 GO:0005515 AT2G47730.1 ATGSTF5;ATGSTF8;GST6;GSTF8 glutathione S-transferase phi 8
Phvul.002G218700.1	27743.8	51011.6	1.839	2.804e-10	PF01370 PTHR10366;PTHR10366:SF9 KOG1502 1.3.1.77 K08695 GO:0003854;GO:0016616;GO:0006694;GO:0055114;GO:0003824;GO:0050662;GO:0044237 AT1G61720.1 BAN NAD(P)-binding Rossmann-fold superfamily protein
Phvul.001G207000.1	681.202	1340.27	1.968	3.009e-10	AT4G02440.1 EID1 F-box family protein
Phvul.009G187400.1	22.322	88.454	3.963	3.279e-10	PF02704 AT5G15230.1 GASA4 GAST1 protein homolog 4
Phvul.011G110800.1	1137.5	537.864	0.473	3.695e-10	PF12609 AT4G10270.1 Wound-responsive family protein
Phvul.008G170200.1	110.147	33.073	0.3	3.791e-10	PF00026 PTHR13683;PTHR13683:SF98 KOG1339 GO:0004190;GO:0006508 AT5G10080.1 Eukaryotic aspartyl protease family protein
Phvul.009G002200.1	30.037	107.281	3.572	4.185e-10	PF00156;PF00310 PTHR11907 KOG0572 GO:0009116;GO:0008152;GO:0009113;GO:0004044 AT2G16570.1 ASE1;ATASE;ATASE1 GLN phosphoribosyl pyrophosphate amidotransferase 1
Phvul.003G000900.1	9.431	56.019	5.94	4.211e-10	PF00026 PTHR13683;PTHR13683:SF98 KOG1339 GO:0004190;GO:0006508 AT3G20015.1 Eukaryotic aspartyl protease family protein
Phvul.002G289100.1	1960.13	3692.97	1.884	4.211e-10	PF03953;PF00091 PTHR11588 KOG1375 K07375 GO:0051258;GO:0043234;GO:0003924;GO:0005525;GO:0006184;GO:0007017;GO:0005874 AT5G62690.1 TUB2 tubulin beta chain 2
Phvul.004G144400.1	81.946	303.965	3.709	4.897e-10	PF00282 PTHR11999;PTHR11999:SF1 KOG1383 4.1.1.15 K01580 GO:0016831;GO:0030170;GO:0019752;GO:0006536;GO:0004351 AT5G17330.1 GAD;GAD1 glutamate decarboxylase
Phvul.002G332200.1	294.332	121.525	0.413	5.372e-10	PF00191 PTHR10502:SF10;PTHR10502 KOG0819 GO:0005509;GO:0005544 AT1G68090.1 ANN5;ANNAT5 annexin 5
Phvul.008G274800.1	307.078	657.477	2.141	5.709e-10	PF00168 GO:0005515 AT5G55530.1 Calcium-dependent lipid-binding (CaLB domain) family protein
Phvul.001G182100.1	534.926	242.007	0.452	6.097e-10	PF00201 PTHR11926;PTHR11926:SF15 KOG1192 2.4.1.- K13496 GO:0016758;GO:0008152 AT2G36760.1 UGT73C2 UDP-glucosyl transferase 73C2
Phvul.003G237400.1	632.056	300.201	0.475	6.272e-10	PF10714 AT2G23110.1 Late embryogenesis abundant protein; group 6
Phvul.006G043200.1	0	19.096	inf	6.272e-10	AT5G14700.1 NAD(P)-binding Rossmann-fold superfamily protein
Phvul.008G233200.1	110.452	33.933	0.307	6.435e-10	PF00514 PTHR23315:SF27;PTHR23315 KOG4646 GO:0005515 AT5G37290.1 ARM repeat superfamily protein
Phvul.003G171500.1	7839.92	14664.1	1.87	6.542e-10	PF03030 3.6.1.1 K01507 GO:0004427;GO:0009678;GO:0015992;GO:0016020 AT1G15690.1 ATAVP3;AtVHP1;1;AVP-3;AVP1 Inorganic H pyrophosphatase family protein
Phvul.009G244100.1	92.014	11.988	0.13	6.638e-10	PF00067 PTHR24298:SF44;PTHR24298 KOG0156 GO:0005506;GO:0009055;GO:0016705;GO:0020037;GO:0055114 AT4G37340.1 CYP81D3 cytochrome P450; family 81; subfamily D; polypeptide 3
Phvul.001G001000.1	164.216	646.373	3.936	6.672e-10	PF06628;PF00199 PTHR11465 KOG0047 1.11.1.6 K03781 GO:0004096;GO:0020037;GO:0055114;GO:0006979;GO:0005506 AT4G35090.1 CAT2 catalase 2
Phvul.009G122400.1	5.155	44.681	8.667	6.818e-10	PF02537 GO:0016020 AT2G41705.1 camphor resistance CrcB family protein
Phvul.004G082700.1	2910.52	5478.69	1.882	8.2e-10	PF00230 PTHR19139;PTHR19139:SF27 KOG0223 K09872 GO:0005215;GO:0006810;GO:0016020 AT2G37170.1 PIP2;2;PIP2B plasma membrane intrinsic protein 2
Phvul.003G284800.1	64.037	174.619	2.727	1.001e-09	PF04640 AT4G17900.1 PLATZ transcription factor family protein
Phvul.011G085000.1	20.21	0	0	1.182e-09	PF00450 PTHR11802;PTHR11802:SF6 KOG1282 GO:0004185;GO:0006508 AT3G10410.1 CPY;SCPL49 SERINE CARBOXYPEPTIDASE-LIKE 49
Phvul.006G028700.1	42.862	133.625	3.118	1.244e-09	PF01554 PTHR11206:SF47;PTHR11206 KOG1347 GO:0015238;GO:0015297;GO:0006855;GO:0055085;GO:0016020 AT3G59030.1 ATTT12;TT12 MATE efflux family protein
Phvul.003G284900.1	362.857	734.132	2.023	1.251e-09
Phvul.003G129000.1	867.237	445.38	0.514	1.262e-09	PF04570 AT1G74940.1 Protein of unknown function (DUF581)
Phvul.003G287400.1	1.39	87.83	63.17	1.412e-09	PF08240;PF00107 PTHR11695;PTHR11695:SF285 KOG0023 GO:0008270;GO:0016491;GO:0055114 AT4G37970.1 ATCAD6;CAD6 cinnamyl alcohol dehydrogenase 6
Phvul.006G216800.1	189.397	391.604	2.068	1.492e-09	PF00111 GO:0009055;GO:0051536 AT1G60950.1 ATFD2;FED A 2Fe-2S ferredoxin-like superfamily protein
Phvul.002G237400.1	7788.2	14253.8	1.83	1.514e-09	PF03953;PF00091 PTHR11588 KOG1376 K07374 GO:0051258;GO:0043234;GO:0003924;GO:0005525;GO:0006184;GO:0007017;GO:0005874 AT5G19780.1 TUA5 tubulin alpha-5
Phvul.005G011500.1	368.852	169.646	0.46	1.522e-09	PF01853;PF11717 PTHR10615 KOG2747 2.3.1.48 K11308 GO:0016747;GO:0006355;GO:0005634 AT5G64610.1 HAM1 histone acetyltransferase of the MYST family 1
Phvul.011G089600.1	38.56	4.349	0.113	1.709e-09	PF01490 PTHR22950 KOG1303 AT1G08230.2 ATGAT1;GAT1 Transmembrane amino acid transporter family protein
Phvul.002G198600.1	3105.81	5798.22	1.867	1.722e-09	PF03953;PF00091 PTHR11588 KOG1375 K07375 GO:0051258;GO:0043234;GO:0003924;GO:0005525;GO:0006184;GO:0007017;GO:0005874 AT2G29550.1 TUB7 tubulin beta-7 chain
Phvul.006G209100.1	3578.11	6477.14	1.81	1.876e-09	PF00141 GO:0004601;GO:0020037;GO:0006979;GO:0055114 AT4G25980.1 Peroxidase superfamily protein
Phvul.007G002400.1	5180.01	10718.2	2.069	2.104e-09	PF04554;PF01190 GO:0005199;GO:0009664
Phvul.006G180600.1	1504.66	803.297	0.534	2.136e-09	PF05129 PTHR20934 KOG3214 AT5G46030.1
Phvul.009G002500.1	1254.61	2515.16	2.005	2.21e-09	PF00278;PF02784 PTHR11482:SF3;PTHR11482 4.1.1.19 K01583 GO:0003824;GO:0008792;GO:0008295;GO:0006527 AT4G34710.1 ADC2;ATADC2;SPE2 arginine decarboxylase 2
Phvul.001G208400.1	79.421	201.95	2.543	2.403e-09	PF00097 PTHR22764 AT3G62690.1 ATL5 AtL5
Phvul.006G061000.1	12381.3	22701.9	1.834	2.732e-09	PF03088 PTHR10426:SF5;PTHR10426 KOG1520 4.3.3.2 K01757 GO:0016844;GO:0009058 AT1G74010.1 Calcium-dependent phosphotriesterase superfamily protein
Phvul.006G216600.1	700.922	1518.52	2.166	2.886e-09	PF00111 GO:0009055;GO:0051536 AT1G60950.1 ATFD2;FED A 2Fe-2S ferredoxin-like superfamily protein
Phvul.003G096800.1	46.66	129.369	2.773	3.145e-09	PF01370 PTHR10366;PTHR10366:SF35 KOG1429 GO:0003854;GO:0016616;GO:0006694;GO:0055114;GO:0003824;GO:0050662;GO:0044237;GO:0008831;GO:0045226 AT3G62830.1 ATUXS2;AUD1;UXS2 NAD(P)-binding Rossmann-fold superfamily protein
Phvul.006G191300.1	206.26	444.872	2.157	3.925e-09	PF03619 PTHR23423 KOG2641 AT1G11200.1 Protein of unknown function (DUF300)
Phvul.001G247700.1	442.039	1025.14	2.319	4.101e-09	PF07107 AT3G10985.1 ATWI-12;SAG20;WI12 senescence associated gene 20
Phvul.008G026800.1	10.308	56.309	5.463	4.273e-09	PF01323 GO:0015035;GO:0030288 AT5G38900.1 Thioredoxin superfamily protein
Phvul.005G009100.1	1280.18	2375.92	1.856	4.296e-09	PF01145 PTHR23222 KOG3083 GO:0016020 AT5G40770.1 ATPHB3;PHB3 prohibitin 3
Phvul.009G151600.1	58.012	156.86	2.704	5.132e-09	PF02519 AT5G53590.1 SAUR-like auxin-responsive protein family
Phvul.001G257300.1	3148.18	5554.05	1.764	5.238e-09	PF00106 PTHR24316:SF38;PTHR24316 KOG1014 GO:0016491;GO:0008152 AT1G67730.1 ATKCR1;KCR1;YBR159 beta-ketoacyl reductase 1
Phvul.008G148100.1	70.068	181.792	2.594	5.753e-09	PF07734;PF00646 GO:0005515 AT4G12560.1 CPR30 F-box and associated interaction domains-containing protein
Phvul.003G021000.1	30.714	100.698	3.279	5.88e-09	PF09425;PF06200 GO:0005515 AT3G17860.1 JAI3;JAZ3;TIFY6B jasmonate-zim-domain protein 3
Phvul.008G197000.1	374.705	1765.64	4.712	5.88e-09	PF01554 PTHR11206:SF47;PTHR11206 KOG1347 GO:0015238;GO:0015297;GO:0006855;GO:0055085;GO:0016020 AT3G59030.1 ATTT12;TT12 MATE efflux family protein
Phvul.004G163300.1	11.319	114.32	10.1	5.884e-09	PF00447 PTHR10015;PTHR10015:SF7 KOG0627 GO:0003700;GO:0043565;GO:0006355;GO:0005634 AT3G24520.1 AT-HSFC1;HSFC1 heat shock transcription factor C1
Phvul.008G226000.1	8063.26	15917.8	1.974	6.252e-09	PF00230 PTHR19139;PTHR19139:SF55 KOG0223 K09872 GO:0005215;GO:0006810;GO:0016020 AT4G00430.1 PIP1;4;PIP1E;TMP-C plasma membrane intrinsic protein 1;4
Phvul.006G018800.1	5241.55	9916.1	1.892	8.124e-09	PF00067 PTHR24298:SF44;PTHR24298 KOG0156 GO:0005506;GO:0009055;GO:0016705;GO:0020037;GO:0055114 AT5G07990.1 CYP75B1;D501;TT7 Cytochrome P450 superfamily protein
Phvul.004G019900.1	1397.68	2679.42	1.917	8.265e-09	PF02704 AT5G14920.1 Gibberellin-regulated family protein
Phvul.003G295200.1	2040.92	3543.13	1.736	9.034e-09	PF07859 PTHR23024:SF10;PTHR23024 KOG1515 GO:0016787;GO:0008152 AT3G48700.1 ATCXE13;CXE13 carboxyesterase 13
Phvul.007G053000.1	1110.48	2017.42	1.817	9.351e-09	PF04756 PTHR12692 KOG2603 AT1G61790.1 Oligosaccharyltransferase complex/magnesium transporter family protein
Phvul.003G286300.1	715.393	1343.96	1.879	9.449e-09	AT5G65660.1 hydroxyproline-rich glycoprotein family protein
Phvul.008G034000.1	0.115	20.677	179.328	1.044e-08	PF00201 PTHR11926;PTHR11926:SF15 KOG1192 GO:0016758;GO:0008152 AT3G02100.1 UDP-Glycosyltransferase superfamily protein
Phvul.003G263300.1	720.293	1348.07	1.872	1.044e-08	PF00313;PF00098 PTHR11544;PTHR11544:SF12 KOG3070 K09250 GO:0003676;GO:0008270;GO:0003677;GO:0006355 AT4G36020.1 CSDP1 cold shock domain protein 1
Phvul.008G266900.1	842.436	439.343	0.522	1.059e-08	PF02338 PTHR13312 3.1.2.- K13719 AT1G50670.1 OTU-like cysteine protease family protein
Phvul.008G097000.1	42.587	127.882	3.003	1.061e-08	PF00232 PTHR10353 KOG0626 GO:0004553;GO:0005975 AT1G02850.2 BGLU11 beta glucosidase 11
Phvul.011G178400.1	405.908	198.619	0.489	1.131e-08	PF02798;PF00043 PTHR11260;PTHR11260:SF54 KOG0406 GO:0005515 AT1G78380.1 ATGSTU19;GST8;GSTU19 glutathione S-transferase TAU 19
Phvul.008G190800.1	113.275	36.385	0.321	1.182e-08	AT3G58800.1
Phvul.011G065300.1	9034.38	17247.2	1.909	1.213e-08	PF00314 AT2G28790.1 Pathogenesis-related thaumatin superfamily protein
Phvul.004G064900.1	28.875	103.372	3.58	1.311e-08	PF00101;PF12338 4.1.1.39 K01602 GO:0016984;GO:0015977 AT5G38430.1 Ribulose bisphosphate carboxylase (small chain) family protein
Phvul.009G142800.1	237.162	476.442	2.009	1.351e-08	PF01357;PF03330 AT2G40610.1 ATEXP8;ATEXPA8;ATHEXP ALPHA 1.11;EXP8;EXPA8 expansin A8
Phvul.004G087000.1	15.532	617.285	39.743	1.351e-08	PF00394;PF07731;PF07732 PTHR11709;PTHR11709:SF9 KOG1263 GO:0016491;GO:0055114;GO:0005507 AT5G48100.1 ATLAC15;LAC15;TT10 Laccase/Diphenol oxidase family protein
Phvul.004G040700.1	53.434	10.864	0.203	1.415e-08	PF02458 GO:0016747 AT3G29635.1 HXXXD-type acyl-transferase family protein
Phvul.003G221100.1	16.412	107.878	6.573	1.49e-08	PF00892 GO:0016020 AT5G47470.1 Nodulin MtN21 /EamA-like transporter family protein
Phvul.001G105400.1	879.743	1648.57	1.874	1.515e-08	PF01699 PTHR12266 KOG2399 GO:0055085;GO:0016021 AT5G17860.1 CAX7 calcium exchanger 7
Phvul.003G055800.1	495.332	982.972	1.984	1.701e-08	PF01471;PF00413 PTHR10201:SF15;PTHR10201 GO:0004222;GO:0008270;GO:0006508;GO:0031012;GO:0008152 AT1G70170.1 MMP matrix metalloproteinase
Phvul.009G120500.1	377.013	178.267	0.473	1.9e-08	PF00331 GO:0004553;GO:0005975 AT4G38650.1 Glycosyl hydrolase family 10 protein
Phvul.007G023000.1	61.702	167.616	2.717	2.33e-08	PF01814 AT3G54290.1
Phvul.010G063400.1	359.058	700.253	1.95	2.635e-08	PF03018 PTHR21495 AT5G49040.1 Disease resistance-responsive (dirigent-like protein) family protein
Phvul.001G012700.1	8724.02	15950.3	1.828	2.635e-08	PF01370 PTHR10366;PTHR10366:SF9 KOG1502 1.1.1.219;1.1.1.234 K13082 GO:0016491;GO:0008152;GO:0003854;GO:0016616;GO:0006694;GO:0055114;GO:0003824;GO:0050662;GO:0044237 AT5G42800.1 DFR;M318;TT3 dihydroflavonol 4-reductase
Phvul.004G136700.1	286.416	127.143	0.444	2.931e-08	PF00107;PF08240 PTHR11695;PTHR11695:SF310 KOG0022 1.1.1.1 K00001 GO:0008270;GO:0016491;GO:0055114;GO:0006813 AT5G24760.1 GroES-like zinc-binding dehydrogenase family protein
Phvul.002G244900.1	24.332	88.627	3.642	2.968e-08	PF01925 PTHR14255 GO:0016021 AT2G25737.1 Sulfite exporter TauE/SafE family protein
Phvul.001G263300.1	37.568	116.021	3.088	2.976e-08	AT1G27290.1
Phvul.003G233000.1	9.625	48.631	5.052	2.977e-08
Phvul.011G038400.1	757.741	391.243	0.516	3.019e-08	PF00248 PTHR11732:SF34;PTHR11732 KOG1577 1.1.1.200 K00085 GO:0055114;GO:0016491 AT2G21250.1 NAD(P)-linked oxidoreductase superfamily protein
Phvul.001G177700.1	1211.55	2235.7	1.845	3.145e-08	PF00221 PTHR10362;PTHR10362:SF3 KOG0222 GO:0016841;GO:0009058 AT2G37040.1 ATPAL1;PAL1 PHE ammonia lyase 1
Phvul.011G019500.1	73.829	11.495	0.156	3.17e-08
Phvul.009G084500.1	902.335	1629.58	1.806	3.292e-08	PF08392;PF08541 GO:0016746;GO:0016747;GO:0006633;GO:0016020;GO:0008610 AT2G26250.1 FDH;KCS10 3-ketoacyl-CoA synthase 10
Phvul.008G185400.1	1.408	47.169	33.492	3.325e-08	PF00847 PTHR11795:SF332;PTHR11795 GO:0003700;GO:0006355 AT4G36920.1 AP2;FL1;FLO2 Integrase-type DNA-binding superfamily protein
Phvul.003G280700.1	147.806	57.357	0.388	3.41e-08	PF01997 PTHR10741;PTHR10741:SF1 KOG3066 GO:0043565 AT2G03780.1 Translin family protein
Phvul.008G208900.1	1215.68	2194.98	1.806	3.808e-08	PF00368 PTHR10572 KOG2480 1.1.1.34 K00021 GO:0004420;GO:0050662;GO:0015936;GO:0055114 AT1G76490.1 HMG1;HMGR1 hydroxy methylglutaryl CoA reductase 1
Phvul.007G170800.1	170.78	351.514	2.058	4.085e-08	PF02567 PTHR13774;PTHR13774:SF12 KOG3033 GO:0003824;GO:0009058 AT4G02860.1 Phenazine biosynthesis PhzC/PhzF protein
Phvul.006G113700.1	816.034	1479.33	1.813	4.085e-08	PF00026 PTHR13683;PTHR13683:SF98 KOG1339 GO:0004190;GO:0006508 AT1G01300.1 Eukaryotic aspartyl protease family protein
Phvul.001G014100.1	567.828	1076.86	1.896	4.177e-08	PF08392;PF08541 GO:0016746;GO:0009058;GO:0016747;GO:0006633;GO:0016020;GO:0008610 AT1G19440.1 KCS4 3-ketoacyl-CoA synthase 4
Phvul.007G134700.1	54.593	9.776	0.179	4.398e-08	PF02798;PF00043 PTHR11260:SF16;PTHR11260 KOG0406 GO:0005515 AT2G29420.1 ATGSTU7;GST25;GSTU7 glutathione S-transferase tau 7
Phvul.009G020000.1	3858.14	6551.33	1.698	4.53e-08	PF08241;PF08498 PTHR10108;PTHR10108:SF21 KOG1269 2.1.1.143 K08242 GO:0008168;GO:0008610;GO:0008152;GO:0006694 AT1G20330.1 CVP1;FRL1;SMT2 sterol methyltransferase 2
Phvul.008G240200.1	123.034	46.297	0.376	4.803e-08	PF03080 AT2G20170.1 Protein of Unknown Function (DUF239)
Phvul.008G037300.1	105.242	34.643	0.329	5.046e-08	PF00036 PTHR10891:SF137;PTHR10891 GO:0005509;GO:0007165;GO:0005578 AT5G39670.1 Calcium-binding EF-hand family protein
Phvul.006G185000.1	48.772	137.915	2.828	5.118e-08	PF00069;PF00139 PTHR24420;PTHR24420:SF615 KOG1187 GO:0004672;GO:0005524;GO:0006468;GO:0005488 AT4G04960.1 Concanavalin A-like lectin protein kinase family protein
Phvul.008G213800.1	26.513	1.7	0.064	5.321e-08	PF03171 PTHR10209;PTHR10209:SF55 KOG0143 GO:0016491;GO:0016706;GO:0055114 AT1G05010.1 ACO4;EAT1;EFE ethylene-forming enzyme
Phvul.003G261900.1	15166.1	26198.8	1.727	5.656e-08	PF03171 PTHR10209;PTHR10209:SF55 KOG0143 1.14.11.9 K00475 GO:0016491;GO:0016706;GO:0055114 AT3G51240.1 F3\'H;F3H;TT6 flavanone 3-hydroxylase
Phvul.007G268600.1	1758.21	3086.77	1.756	6.196e-08	PF03168 AT3G11660.1 NHL1 NDR1/HIN1-like 1
Phvul.006G196900.1	2.949	28.817	9.772	6.558e-08	PF00188 PTHR10334 KOG3017 K13449 AT2G14580.1 ATPRB1;PRB1 basic pathogenesis-related protein 1
Phvul.008G117700.1	168.62	346.115	2.053	6.742e-08	PF00069;PF00139 PTHR24420;PTHR24420:SF435 KOG1187 GO:0004672;GO:0005524;GO:0006468;GO:0005488 AT3G55550.1 Concanavalin A-like lectin protein kinase family protein
Phvul.003G064200.1	1651.19	2941.1	1.781	6.801e-08	PF01179;PF02728;PF02727 PTHR10638;PTHR10638:SF12 KOG1186 1.4.3.21 K00276 GO:0005507;GO:0008131;GO:0048038;GO:0009308;GO:0055114 AT2G42490.1 Copper amine oxidase family protein
Phvul.002G047500.1	22.182	75.652	3.41	6.845e-08	PF07859 PTHR23024:SF10;PTHR23024 KOG1515 GO:0016787;GO:0008152 AT1G47480.1 alpha/beta-Hydrolases superfamily protein
Phvul.003G281400.1	52.073	11.181	0.215	8.388e-08	PF03470;PF03469;PF03468 PTHR21596:SF3;PTHR21596 AT3G48670.1 IDN2;RDM12 XH/XS domain-containing protein
Phvul.008G184500.1	28.946	2.678	0.093	8.63e-08	PF07173 AT4G37900.1 Protein of unknown function (duplicated DUF1399)
Phvul.008G221400.1	648.979	1205.96	1.858	8.924e-08	PF12222 AT5G05480.1 Peptide-N4-(N-acetyl-beta-glucosaminyl)asparagine amidase A protein
Phvul.006G197400.1	1700.94	2968.57	1.745	8.924e-08	PF00188 PTHR10334 AT3G19690.1 CAP (Cysteine-rich secretory proteins; Antigen 5; and Pathogenesis-related 1 protein) superfamily protein
Phvul.005G062000.1	1.834	24.689	13.464	9.829e-08	AT2G01590.1 CRR3 chlororespiratory reduction 3
Phvul.005G074400.1	265.601	113.725	0.428	9.856e-08	PF01063 PTHR11825;PTHR11825:SF6 KOG0975 GO:0003824;GO:0008152 AT5G57850.1 D-aminoacid aminotransferase-like PLP-dependent enzymes superfamily protein
Phvul.006G190200.1	395.304	198.1	0.501	1.005e-07	PF04144 PTHR10687;PTHR10687:SF2 KOG3088 GO:0015031;GO:0016021 AT1G61250.1 SC3 secretory carrier 3
Phvul.001G107800.1	224.917	454.906	2.023	1.04e-07	PF01080 PTHR10202 KOG2736 3.4.23.- K04505 GO:0004190;GO:0016021 AT1G08700.1 PS1 Presenilin-1
Phvul.008G181600.1	409.787	756.351	1.846	1.083e-07	PF00226 PTHR25040:SF41;PTHR25040 GO:0031072 AT2G01710.1 Chaperone DnaJ-domain superfamily protein
Phvul.007G103900.1	45.087	122.232	2.711	1.095e-07	PF00069 PTHR24351;PTHR24351:SF88 KOG0610 GO:0004672;GO:0005524;GO:0006468 AT3G44610.1 Protein kinase superfamily protein
Phvul.010G128600.1	3252.11	1774.14	0.546	1.128e-07	PF05922;PF00082;PF02225 PTHR10795;PTHR10795:SF17 GO:0004252;GO:0006508;GO:0042802;GO:0043086 AT3G14067.1 Subtilase family protein
Phvul.007G156700.1	914.034	2248.55	2.46	1.13e-07
Phvul.007G235100.1	703.444	392.122	0.557	1.13e-07	PF00646 GO:0005515 AT3G23880.1 F-box and associated interaction domains-containing protein
Phvul.008G213300.1	250.228	102.348	0.409	1.134e-07	PF05922;PF00082;PF02225 PTHR10795;PTHR10795:SF17 GO:0004252;GO:0006508;GO:0042802;GO:0043086 AT2G04160.1 AIR3 Subtilisin-like serine endopeptidase family protein
Phvul.006G177600.1	173.519	354.517	2.043	1.149e-07	PF02775;PF02776;PF00205 PTHR18968:SF4;PTHR18968 KOG1184 GO:0000287;GO:0030976;GO:0003824 AT5G54960.1 PDC2 pyruvate decarboxylase-2
Phvul.011G162900.1	268.734	684.472	2.547	1.151e-07	PF00847 K09286 GO:0003700;GO:0006355 AT3G15210.1 ATERF-4;ATERF4;ERF4;RAP2.5 ethylene responsive element binding factor 4
Phvul.008G023700.1	6996.76	11994.7	1.714	1.246e-07	PF00393;PF03446 PTHR11811 KOG2653 1.1.1.44 K00033 GO:0004616;GO:0050661;GO:0006098;GO:0055114 AT3G02360.1 6-phosphogluconate dehydrogenase family protein
Phvul.002G011200.1	1849.75	3408.42	1.843	1.281e-07	PF00467 PTHR11143 KOG3401 K02898 GO:0015934;GO:0006412;GO:0003735 AT3G49910.1 Translation protein SH3-like family protein
Phvul.005G084000.1	48.417	6.108	0.126	1.329e-07	AT4G27430.1 CIP7 COP1-interacting protein 7
Phvul.011G185600.1	192.187	81.448	0.424	1.346e-07	PF07333
Phvul.001G267000.1	1575.59	2717.9	1.725	1.385e-07	PF01370 PTHR10366;PTHR10366:SF42 KOG1371 5.1.3.6 K08679 GO:0016491;GO:0008152;GO:0003854;GO:0016616;GO:0006694;GO:0055114;GO:0003824;GO:0050662;GO:0044237;GO:0009058;GO:0008831;GO:0045226 AT3G23820.1 GAE6 UDP-D-glucuronate 4-epimerase 6
Phvul.001G205400.1	123.049	271.811	2.209	1.395e-07
Phvul.003G018300.1	5597.4	9542.03	1.705	1.432e-07	PF03719;PF00333 PTHR13718;PTHR13718:SF4 KOG0877 K02981 GO:0003723;GO:0003735;GO:0006412;GO:0005622;GO:0005840 AT3G57490.1 Ribosomal protein S5 family protein
Phvul.004G137900.1	60.431	14.46	0.239	1.443e-07	PF00201 PTHR11926;PTHR11926:SF15 KOG1192 GO:0016758;GO:0008152 AT3G21780.1 UGT71B6 UDP-glucosyl transferase 71B6
Phvul.008G213400.1	4684.17	8079.56	1.725	1.451e-07	PF00332;PF07983 PTHR16631 GO:0004553;GO:0005975 AT2G05790.1 O-Glycosyl hydrolases family 17 protein
Phvul.L002000.1	238.328	470.529	1.974	1.471e-07	PF00036 PTHR10891:SF39;PTHR10891 KOG0027 K13448 AT1G18210.1 Calcium-binding EF-hand family protein
Phvul.008G210500.1	122.838	297.132	2.419	1.475e-07	PF03181 AT1G23760.1 JP630;PG3 BURP domain-containing protein
Phvul.004G135100.1	77.484	25.255	0.326	1.491e-07	PF01582;PF07725;PF00560;PF00931 PTHR11017;PTHR11017:SF20 GO:0005515;GO:0043531;GO:0007165;GO:0005622;GO:0045087;GO:0031224;GO:0004888;GO:0006915;GO:0005524 AT5G17680.1 disease resistance protein (TIR-NBS-LRR class); putative
Phvul.009G024000.1	497.508	888.427	1.786	1.515e-07	PF00332;PF07983 PTHR16631 GO:0004553;GO:0005975 AT4G34480.1 O-Glycosyl hydrolases family 17 protein
Phvul.004G101500.1	21.809	1.566	0.072	1.546e-07	PF00704 GO:0004553;GO:0005975 AT5G24090.1 ATCHIA;CHIA chitinase A
Phvul.009G029800.1	118.805	282.584	2.379	1.564e-07	PF02358 PTHR10788 GO:0003824;GO:0005992 AT5G65140.1 Haloacid dehalogenase-like hydrolase (HAD) superfamily protein
Phvul.011G107000.1	15808.6	28193.3	1.783	1.565e-07	PF00722;PF06955 PTHR10963;PTHR10963:SF14 2.4.1.207 K08235 GO:0004553;GO:0005975;GO:0016762;GO:0006073;GO:0005618;GO:0048046 AT4G03210.1 XTH9 xyloglucan endotransglucosylase/hydrolase 9
Phvul.001G266600.1	2092.36	3537.94	1.691	1.597e-07	PF00464 PTHR11680 KOG2467 2.1.2.1 K00600 GO:0004372;GO:0006544;GO:0006563 AT4G13930.1 SHM4 serine hydroxymethyltransferase 4
Phvul.009G259700.1	73.201	18.669	0.255	1.621e-07	AT1G01060.1 LHY;LHY1 Homeodomain-like superfamily protein
Phvul.009G075700.1	431.168	206.837	0.48	1.674e-07	PF03080 AT5G25950.1 Protein of Unknown Function (DUF239)
Phvul.011G071300.1	20143.4	34624.3	1.719	1.681e-07	PF00141 1.11.1.11 K00434 GO:0004601;GO:0020037;GO:0006979;GO:0055114 AT1G07890.1 APX1;ATAPX01;ATAPX1;CS1;MEE6 ascorbate peroxidase 1
Phvul.008G260200.1	40.37	6.757	0.167	1.749e-07	PF03171 PTHR10209;PTHR10209:SF55 KOG0143 GO:0016491;GO:0016706;GO:0055114 AT5G58660.1 2-oxoglutarate (2OG) and Fe(II)-dependent oxygenase superfamily protein
Phvul.006G129500.1	440.013	126.165	0.287	1.786e-07	PF00141 GO:0004601;GO:0020037;GO:0006979;GO:0055114 AT5G06730.1 Peroxidase superfamily protein
Phvul.004G055100.1	237.144	105.964	0.447	1.821e-07	AT3G01860.1
Phvul.003G285800.1	0	14.99	inf	1.858e-07	AT3G49645.1
Phvul.003G049200.1	1295.44	2293.19	1.77	1.862e-07	PF00173;PF00487 PTHR19353 KOG4232 GO:0020037;GO:0006629;GO:0055114;GO:0016491 AT2G46210.1 Fatty acid/sphingolipid desaturase
Phvul.005G126200.1	59.408	11.581	0.195	1.888e-07	PF02238 GO:0004129;GO:0009055;GO:0005746 AT4G21105.1 cytochrome-c oxidases;electron carriers
Phvul.002G165800.1	3375.97	1933.61	0.573	1.931e-07	PF00004 PTHR23070;PTHR23070:SF1 KOG0743 GO:0005524 AT2G18193.1 P-loop containing nucleoside triphosphate hydrolases superfamily protein
Phvul.004G064800.1	10.105	44.734	4.427	2.215e-07	PF00101;PF12338 4.1.1.39 K01602 GO:0016984;GO:0015977 AT5G38430.1 Ribulose bisphosphate carboxylase (small chain) family protein
Phvul.005G017500.1	176.512	77.358	0.438	2.275e-07
Phvul.008G116500.1	105.422	236.133	2.24	2.309e-07	PF00106 PTHR24310;PTHR24310:SF66 KOG0725 1.1.1.206 K08081 GO:0016491;GO:0008152;GO:0003824;GO:0050662;GO:0044237 AT5G06060.1 NAD(P)-binding Rossmann-fold superfamily protein
Phvul.004G041600.1	105.183	221.271	2.104	2.354e-07	PF03214 2.4.1.-;5.4.99.- K13379 GO:0008466;GO:0016758;GO:0007047;GO:0030244;GO:0005618;GO:0030054 AT5G15650.1 ATRGP2;RGP2 reversibly glycosylated polypeptide 2
Phvul.002G048700.1	79.235	24.027	0.303	2.397e-07	PF01095;PF04043 PTHR22931;PTHR22931:SF5 GO:0030599;GO:0042545;GO:0005618;GO:0004857 AT1G11580.1 ATPMEPCRA;PMEPCRA methylesterase PCR A
Phvul.003G094500.1	2201.67	4367.82	1.984	2.446e-07	PF01251 PTHR11278 KOG3320 K02993 GO:0003735;GO:0006412;GO:0005622;GO:0005840 AT3G02560.1 Ribosomal protein S7e family protein
Phvul.002G002200.1	343.938	170.483	0.496	2.972e-07	PF00069 PTHR24343;PTHR24343:SF58 KOG0583 GO:0004672;GO:0005524;GO:0006468 AT4G33950.1 ATOST1;OST1;P44;SNRK2-6;SNRK2.6;SRK2E Protein kinase superfamily protein
Phvul.006G171100.1	1269.28	2158.33	1.7	3.266e-07	PF01680 PTHR22854:SF9;PTHR22854 KOG1606 4.-.-.- K06215 GO:0042823;GO:0009228 AT5G01410.1 ATPDX1;ATPDX1.3;PDX1;PDX1.3;RSR4 Aldolase-type TIM barrel family protein
Phvul.006G112700.1	1963.24	1093.99	0.557	3.279e-07	PF00445 PTHR11240;PTHR11240:SF1 KOG1642 GO:0003723;GO:0033897 AT2G02990.1 ATRNS1;RNS1 ribonuclease 1
Phvul.007G082200.1	581.509	1093.65	1.881	3.576e-07	AT5G50030.1 Plant invertase/pectin methylesterase inhibitor superfamily protein
Phvul.003G123900.1	4551.34	7912.41	1.738	3.58e-07	PF00240 PTHR10666 KOG0005 K08770 GO:0005515 AT4G05320.2 UBQ10 polyubiquitin 10
Phvul.008G253300.1	442.72	836.885	1.89	3.587e-07	AT4G30780.1
Phvul.007G211500.1	79.886	179.278	2.244	3.891e-07
Phvul.008G075000.1	6182.69	11062.6	1.789	4.097e-07	PF02469 PTHR10900:SF23;PTHR10900 AT3G60900.1 FLA10 FASCICLIN-like arabinogalactan-protein 10
Phvul.008G205400.1	17.73	58.064	3.275	4.102e-07	AT5G35732.1
Phvul.005G018800.1	69.59	19.97	0.287	4.166e-07	AT3G12320.1
Phvul.004G097900.1	143.501	56.226	0.392	4.376e-07	PF05938 AT3G16970.1 Plant self-incompatibility protein S1 family
Phvul.007G273500.1	15792	26162.5	1.657	4.376e-07	PF02866;PF00056 PTHR23382 KOG1496 1.1.1.37 K00025 GO:0016491;GO:0055114;GO:0016616;GO:0016615;GO:0006108 AT5G43330.1 Lactate/malate dehydrogenase family protein
Phvul.009G073100.1	797.924	1419.19	1.779	4.392e-07	AT2G01410.1 NHL domain-containing protein
Phvul.011G018200.1	887.011	1579.34	1.781	4.417e-07	PF06094 PTHR12510 KOG4450 AT3G02910.1 AIG2-like (avirulence induced gene) family protein
Phvul.003G195700.1	1469.22	2556.8	1.74	4.672e-07	PF00249 PTHR12374 GO:0003677 AT1G74840.1 Homeodomain-like superfamily protein
Phvul.010G141100.1	4.484	30.256	6.748	4.736e-07	PF06888 PTHR20889 KOG3120 GO:0016791 AT1G17710.1 Pyridoxal phosphate phosphatase-related protein
Phvul.001G098000.1	513.233	913.869	1.781	4.78e-07	PF00400 PTHR19919 KOG0290 K11805 GO:0005515 AT1G12910.1 ATAN11;LWD1 Transducin/WD40 repeat-like superfamily protein
Phvul.008G287500.1	533.239	942.28	1.767	5.029e-07
Phvul.007G070800.1	2496.62	4293.73	1.72	5.029e-07	PF03953;PF00091 PTHR11588 KOG1375 K07375 GO:0051258;GO:0043234;GO:0003924;GO:0005525;GO:0006184;GO:0007017;GO:0005874 AT5G23860.1 TUB8 tubulin beta 8
Phvul.005G105200.1	19.618	69.732	3.555	5.587e-07	PF00847 GO:0003700;GO:0006355 AT2G20880.1 Integrase-type DNA-binding superfamily protein
Phvul.005G093400.1	15.22	0	0	5.712e-07	PF00560 PTHR11017;PTHR11017:SF20 KOG4579 GO:0005515 AT1G69550.1 disease resistance protein (TIR-NBS-LRR class)
Phvul.010G030500.1	7225.97	11785.4	1.631	6.279e-07	PF04526 AT3G07390.1 AIR12 auxin-responsive family protein
Phvul.003G029700.1	454.353	840.117	1.849	6.783e-07	PF07714;PF08263 PTHR24420;PTHR24420:SF923 KOG1187 GO:0004672;GO:0005524;GO:0006468 AT1G68400.1 leucine-rich repeat transmembrane protein kinase family protein
Phvul.003G060300.1	160.38	69.993	0.436	6.842e-07	PF08240;PF00107 PTHR11695;PTHR11695:SF34 KOG1198 GO:0008270;GO:0016491;GO:0055114 AT1G23740.1 Oxidoreductase; zinc-binding dehydrogenase family protein
Phvul.003G015300.1	118.144	37.679	0.319	7.097e-07
Phvul.011G075000.1	3606.79	7891.85	2.188	7.104e-07	PTHR10900:SF23;PTHR10900 AT5G03170.1 ATFLA11;FLA11 FASCICLIN-like arabinogalactan-protein 11
Phvul.007G064600.1	928.487	1823.94	1.964	7.525e-07	PF07859 PTHR23024:SF10;PTHR23024 KOG1515 GO:0016787;GO:0008152 AT5G62180.1 AtCXE20;CXE20 carboxyesterase 20
Phvul.011G013500.1	789.557	1373.25	1.739	7.632e-07	PF01733 PTHR10332;PTHR10332:SF3 KOG1479 GO:0005337;GO:0006810;GO:0016021;GO:0016020 AT1G70330.1 ENT1;ENT1AT equilibrative nucleotide transporter 1
Phvul.007G181800.1	172.881	472.655	2.734	7.783e-07	PF00097 PTHR22764;PTHR22764:SF21 KOG1493 AT3G05200.1 ATL6 RING/U-box superfamily protein
Phvul.004G104100.1	1916.26	1128.28	0.589	8.083e-07	PF00201 PTHR11926;PTHR11926:SF15 KOG1192 GO:0016758;GO:0008152 AT3G16520.3 UGT88A1 UDP-glucosyl transferase 88A1
Phvul.008G198300.1	110.793	39.815	0.359	8.229e-07	PF00234 AT4G33355.1 Bifunctional inhibitor/lipid-transfer protein/seed storage 2S albumin superfamily protein
Phvul.010G049200.1	2135.59	3547.63	1.661	8.413e-07	PF02298 GO:0005507;GO:0009055 AT2G32300.1 UCC1 uclacyanin 1
Phvul.004G138100.1	18.034	0.964	0.053	8.413e-07	PTHR11926;PTHR11926:SF15 GO:0016758;GO:0008152 AT1G78270.1 AtUGT85A4;UGT85A4 UDP-glucosyl transferase 85A4
Phvul.008G081100.1	350.4	654.608	1.868	8.487e-07	PF02065 PTHR11452 KOG2366 3.2.1.22 K07407 GO:0004553;GO:0005975 AT5G08380.1 AGAL1;AtAGAL1 alpha-galactosidase 1
Phvul.004G155100.1	22.67	0.964	0.043	8.507e-07	PF07714 PTHR24420;PTHR24420:SF441 KOG1187 GO:0004672;GO:0005524;GO:0006468 AT4G18250.1 receptor serine/threonine kinase; putative
Phvul.003G286100.1	259.995	536.914	2.065	8.788e-07	PF00092;PF00097 PTHR11210:SF4;PTHR11210 GO:0005515 AT2G22680.1 Zinc finger (C3HC4-type RING finger) family protein
Phvul.005G039300.1	224.544	434.281	1.934	9.078e-07	PF03171 PTHR10209;PTHR10209:SF55 KOG0143 GO:0016491;GO:0016706;GO:0055114 AT1G17020.1 ATSRG1;SRG1 senescence-related gene 1
Phvul.007G236700.1	1433.89	2351.77	1.64	9.26e-07	PF00248 PTHR11732;PTHR11732:SF14 KOG1575 GO:0055114;GO:0016491;GO:0055085;GO:0006813 AT1G04690.1 KAB1;KV-BETA1 potassium channel beta subunit 1
Phvul.009G017300.1	3996.36	6724.07	1.683	9.444e-07	PF03953;PF00091 PTHR11588 KOG1375 K07375 GO:0051258;GO:0043234;GO:0003924;GO:0005525;GO:0006184;GO:0007017;GO:0005874 AT1G75780.1 TUB1 tubulin beta-1 chain
Phvul.008G154600.1	37.029	99.646	2.691	9.634e-07	PTHR23125;PTHR23125:SF26 AT5G40470.1 RNI-like superfamily protein
Phvul.006G084100.1	5228.81	8490.31	1.624	9.842e-07	AT1G65720.1
Phvul.008G140800.1	287.117	596.744	2.078	1.07e-06	PF00201 PTHR11926;PTHR11926:SF15 KOG1192 GO:0016758;GO:0008152 AT4G01070.1 GT72B1;UGT72B1 UDP-Glycosyltransferase superfamily protein
Phvul.008G103400.1	270.385	500.375	1.851	1.126e-06	PTHR12183 KOG4172 AT5G01450.1 RING/U-box superfamily protein
Phvul.009G123900.1	54.548	246.512	4.519	1.143e-06	PF00892 GO:0016020 AT4G08290.1 nodulin MtN21 /EamA-like transporter family protein
Phvul.001G024700.1	736.914	1363.98	1.851	1.151e-06	PF00646 PTHR23125;PTHR23125:SF44 KOG1947 GO:0005515 AT1G47056.1 VFB1 VIER F-box proteine 1
Phvul.011G049600.1	754.229	1282.05	1.7	1.165e-06	PF00067 GO:0005506;GO:0009055;GO:0016705;GO:0020037;GO:0055114 AT5G42650.1 AOS;CYP74A;DDE2 allene oxide synthase
Phvul.003G065700.1	306.135	561.994	1.836	1.197e-06	PF00031 PTHR11413:SF13;PTHR11413 GO:0004869 AT2G31980.1 AtCYS2;CYS2 PHYTOCYSTATIN 2
Phvul.003G123600.1	1742.08	3073.68	1.764	1.327e-06	PF00240 PTHR10666 KOG0005 K08770 GO:0005515 AT4G05320.2 UBQ10 polyubiquitin 10
Phvul.001G177800.1	1107.92	1904	1.719	1.327e-06	PF00221 PTHR10362;PTHR10362:SF3 KOG0222 4.3.1.24 K10775 GO:0016841;GO:0009058 AT2G37040.1 ATPAL1;PAL1 PHE ammonia lyase 1
Phvul.006G186500.1	345.09	180.98	0.524	1.346e-06	PF08590 AT3G15390.1 SDE5 silencing defective 5
Phvul.009G208800.1	598.69	1067.01	1.782	1.408e-06	PF00083 PTHR24063;PTHR24063:SF213 GO:0022857;GO:0055085;GO:0016021 AT1G07340.1 ATSTP2;STP2 sugar transporter 2
Phvul.009G075600.1	68.628	20.612	0.3	1.508e-06	PF03080 AT5G25950.1 Protein of Unknown Function (DUF239)
Phvul.008G128700.1	168.947	320.115	1.895	1.51e-06	PF00067 PTHR24298:SF44;PTHR24298 KOG0156 GO:0005506;GO:0009055;GO:0016705;GO:0020037;GO:0055114 AT5G06900.1 CYP93D1 cytochrome P450; family 93; subfamily D; polypeptide 1
Phvul.005G063200.1	79.156	25.385	0.321	1.63e-06	PF00067 PTHR24282:SF174;PTHR24282 KOG0157 GO:0005506;GO:0009055;GO:0016705;GO:0020037;GO:0055114 AT3G14690.1 CYP72A15 cytochrome P450; family 72; subfamily A; polypeptide 15
Phvul.011G053800.1	2042.18	3358.99	1.645	1.715e-06	PF00294 PTHR10584;PTHR10584:SF34 KOG2855 2.7.1.4 K00847 AT1G06030.1 pfkB-like carbohydrate kinase family protein
Phvul.007G244200.1	2379.81	1421.01	0.597	1.715e-06	PTHR15672;PTHR15672:SF1 KOG2953 AT3G56680.1 Single-stranded nucleic acid binding R3H protein
Phvul.011G002400.1	2209.43	3579.57	1.62	1.883e-06	PF00107;PF08240 PTHR11695;PTHR11695:SF34 KOG1198 GO:0008270;GO:0016491;GO:0055114 AT4G13010.1 Oxidoreductase; zinc-binding dehydrogenase family protein
Phvul.007G054200.1	17.312	0.361	0.021	1.901e-06	PF07859 PTHR23024:SF10;PTHR23024 KOG1515 GO:0016787;GO:0008152 AT2G03550.1 alpha/beta-Hydrolases superfamily protein
Phvul.009G068700.1	1597.79	2634.14	1.649	1.902e-06	AT1G47200.1 WPP2 WPP domain protein 2
Phvul.008G079300.1	5610.27	9298.44	1.657	1.934e-06	PF11891 AT3G08640.1 Protein of unknown function (DUF3411)
Phvul.011G081300.1	1112.57	623.225	0.56	2.002e-06
Phvul.007G177300.1	1094.27	1854.24	1.695	2.246e-06	PF07123 K02721 GO:0015979;GO:0009507;GO:0009523 AT2G30570.1 PSBW photosystem II reaction center W
Phvul.003G285500.1	135.568	290.258	2.141	2.256e-06	PF10604 K14496 AT4G17870.1 PYR1;RCAR11 Polyketide cyclase/dehydrase and lipid transport superfamily protein
Phvul.003G211100.1	567.982	944.508	1.663	2.45e-06	PF00213 PTHR11910 KOG1662 3.6.3.14 K02113 GO:0046933;GO:0015986;GO:0045261;GO:0005886 AT4G09650.1 ATPD ATP synthase delta-subunit gene
Phvul.002G284300.1	98.91	211.683	2.14	2.47e-06	AT1G32583.1
Phvul.002G308500.1	935.127	1550.2	1.658	2.473e-06	PF03446 PTHR22981;PTHR22981:SF31 KOG0409 GO:0004616;GO:0006098;GO:0055114;GO:0016491 AT4G29120.1 6-phosphogluconate dehydrogenase family protein
Phvul.010G036600.1	148.772	65.182	0.438	2.61e-06	PF00295 GO:0004650;GO:0005975 AT5G17200.1 Pectin lyase-like superfamily protein
Phvul.005G012400.1	39.505	8.35	0.211	2.621e-06	PF07690 PTHR24003:SF14;PTHR24003 KOG2615 GO:0022857;GO:0055085;GO:0016021 AT5G13750.1 ZIFL1 zinc induced facilitator-like 1
Phvul.003G252500.1	30.501	86.614	2.84	2.856e-06	PF00083 PTHR24063;PTHR24063:SF85 KOG0254 GO:0022857;GO:0055085;GO:0016021 AT2G18480.1 Major facilitator superfamily protein
Phvul.008G196500.1	652.828	357.222	0.547	2.856e-06	PF01789 GO:0005509;GO:0015979;GO:0009523;GO:0009654;GO:0019898 AT1G06680.1 OE23;OEE2;PSBP-1;PSII-P photosystem II subunit P-1
Phvul.009G032500.1	3273.92	5246.66	1.603	2.882e-06	PF00244 PTHR18860 KOG0841 GO:0019904 AT1G78300.1 14-3-3OMEGA;GF14 OMEGA;GRF2 general regulatory factor 2
Phvul.010G099700.1	497.692	853.297	1.715	2.942e-06	PF01553 PTHR15486 2.3.1.15 K13508 GO:0016746;GO:0008152;GO:0008415 AT4G00400.1 AtGPAT8;GPAT8 glycerol-3-phosphate acyltransferase 8
Phvul.011G098600.1	6358.79	10168.3	1.599	2.951e-06	PF03018 PTHR21495:SF10;PTHR21495 AT2G21100.1 Disease resistance-responsive (dirigent-like protein) family protein
Phvul.011G034700.1	2227.11	3570.5	1.603	2.951e-06	PF05922;PF00082;PF02225 PTHR10795;PTHR10795:SF17 GO:0004252;GO:0006508;GO:0042802;GO:0043086 AT4G34980.1 SLP2 subtilisin-like serine protease 2
Phvul.007G040600.1	973.436	1734.28	1.782	2.951e-06	PF01842;PF02826;PF00389 PTHR10996;PTHR10996:SF20 KOG0068 1.1.1.95 K00058 GO:0016616;GO:0051287;GO:0008152;GO:0055114;GO:0016597;GO:0048037;GO:0004455;GO:0008652;GO:0006564;GO:0004617 AT4G34200.1 EDA9 D-3-phosphoglycerate dehydrogenase
Phvul.006G023400.1	242.215	111.073	0.459	2.965e-06	PF02798;PF00043 PTHR11260;PTHR11260:SF55 KOG0867 GO:0005515 AT2G30860.1 ATGSTF7;ATGSTF9;GLUTTR;GSTF9 glutathione S-transferase PHI 9
Phvul.007G187000.1	705.968	397.726	0.563	2.98e-06	PF06201 PTHR10438:SF1;PTHR10438 KOG1730 GO:0045454;GO:0015035;GO:0009055;GO:0006662 AT3G04780.1 Protein of unknown function (DUF1000)
Phvul.009G114100.1	6269.39	10303.9	1.644	3.017e-06	PF03953;PF00091 PTHR11588 KOG1376 K07374 GO:0051258;GO:0043234;GO:0003924;GO:0005525;GO:0006184;GO:0007017;GO:0005874 AT1G50010.1 TUA2 tubulin alpha-2 chain
Phvul.011G002000.1	578.826	990.459	1.711	3.049e-06	PF00854 PTHR11654:SF37;PTHR11654 KOG1237 GO:0005215;GO:0006857;GO:0016020;GO:0055085;GO:0016021 AT1G22540.1 Major facilitator superfamily protein
Phvul.010G001200.1	585.05	1000.48	1.71	3.117e-06	PF04791 K14617 AT5G01460.1 LMBR1-like membrane protein
Phvul.003G262200.1	35.489	92.096	2.595	3.117e-06	AT2G17972.1
Phvul.007G170600.1	93.212	224.126	2.404	3.215e-06	PF02567 PTHR13774;PTHR13774:SF12 KOG3033 K06998 GO:0003824;GO:0009058 AT4G02860.1 Phenazine biosynthesis PhzC/PhzF protein
Phvul.005G099300.1	54.332	128.015	2.356	3.496e-06	PF00071 PTHR24073;PTHR24073:SF213 KOG0087 GO:0003924;GO:0005525;GO:0007264;GO:0005622 AT5G60860.1 AtRABA1f;RABA1f RAB GTPase homolog A1F
Phvul.011G023700.1	75.629	22.997	0.304	3.541e-06	PF03727;PF00349 PTHR19443 KOG1369 GO:0005524;GO:0016773;GO:0005975 AT1G50460.1 ATHKL1;HKL1 hexokinase-like 1
Phvul.001G031600.1	1250.97	2383.02	1.905	3.624e-06	PF01946;PF08491 PTHR10835 KOG1298 1.14.99.7 K00511 GO:0009055;GO:0016491;GO:0055114;GO:0004506;GO:0050660;GO:0016021 AT1G58440.1 SQE1;XF1 FAD/NAD(P)-binding oxidoreductase family protein
Phvul.006G070200.1	374.617	656.047	1.751	3.746e-06	PF02535 PTHR11040;PTHR11040:SF1 KOG1558 GO:0046873;GO:0030001;GO:0055085;GO:0016020 AT2G30080.1 ATZIP6;ZIP6 ZIP metal ion transporter family
Phvul.003G171600.1	1608.75	942.551	0.586	3.786e-06	PF03171 PTHR10209;PTHR10209:SF55 KOG0143 GO:0016491;GO:0016706;GO:0055114 AT1G49390.1 2-oxoglutarate (2OG) and Fe(II)-dependent oxygenase superfamily protein
Phvul.011G159400.1	4610.38	7501.54	1.627	3.876e-06	PF00076 PTHR24011;PTHR24011:SF217 KOG4205 GO:0003676 AT3G15010.1 RNA-binding (RRM/RBD/RNP motifs) family protein
Phvul.009G257100.1	324.35	592.446	1.827	4.051e-06	PF08392;PF08541 GO:0016746;GO:0009058;GO:0016747;GO:0006633;GO:0016020;GO:0008610 AT1G01120.1 KCS1 3-ketoacyl-CoA synthase 1
Phvul.008G271100.1	47.529	118.431	2.492	4.051e-06	PF00847 GO:0003700;GO:0006355 AT1G50640.1 ATERF3;ERF3 ethylene responsive element binding factor 3
Phvul.008G274300.1	133.001	265.588	1.997	4.051e-06	PF03009 PTHR23344 KOG2258 GO:0008889;GO:0006071 AT4G26690.1 GPDL2;MRH5;SHV3 PLC-like phosphodiesterase family protein
Phvul.007G054400.1	390.863	699.337	1.789	4.051e-06	PF07859 PTHR23024:SF10;PTHR23024 KOG1515 GO:0016787;GO:0008152 AT1G47480.1 alpha/beta-Hydrolases superfamily protein
Phvul.005G073200.1	791.599	1923.77	2.43	4.198e-06	PF02298 GO:0005507;GO:0009055 AT5G53870.1 AtENODL1;ENODL1 early nodulin-like protein 1
Phvul.003G055600.1	62.512	135.667	2.17	4.275e-06	PF07687;PF01546 PTHR11014;PTHR11014:SF37 KOG2275 GO:0016787;GO:0008152 AT1G51760.1 IAR3;JR3 peptidase M20/M25/M40 family protein
Phvul.001G060500.1	1178.52	1944.49	1.65	4.284e-06	PF00098;PF00076 PTHR10548 KOG0107 GO:0003676;GO:0008270 AT4G31580.1 RSZP22;SRZ-22;SRZ22 serine/arginine-rich 22
Phvul.004G132800.1	27.858	137.482	4.935	4.306e-06	PF07859 PTHR23024:SF10;PTHR23024 KOG1515 GO:0016787;GO:0008152 AT5G23530.1 AtCXE18;CXE18 carboxyesterase 18
Phvul.008G033500.1	594.433	1025.81	1.726	4.403e-06	PF00076 PTHR24012 GO:0003676 AT5G61030.1 GR-RBP3 glycine-rich RNA-binding protein 3
Phvul.005G101000.1	203.85	368.776	1.809	4.563e-06	AT2G20585.3 NFD6 nuclear fusion defective 6
Phvul.004G163900.1	281.572	535.886	1.903	4.909e-06	PF00106 PTHR24314;PTHR24314:SF37 KOG0725 1.1.1.294 K13606 GO:0016491;GO:0008152 AT4G13250.1 NYC1 NAD(P)-binding Rossmann-fold superfamily protein
Phvul.005G112800.1	13.315	49.264	3.7	5.163e-06	PF01657 PTHR11795 AT3G22060.1 Receptor-like protein kinase-related family protein
Phvul.003G099100.1	138.298	60.106	0.435	5.305e-06	PF01156 PTHR12304 KOG2938 AT5G18860.1 inosine-uridine preferring nucleoside hydrolase family protein
Phvul.009G207900.1	220.739	110	0.498	5.464e-06	PF00832 PTHR19970 KOG0002 K02924 GO:0003735;GO:0006412;GO:0005622;GO:0005840 AT4G31985.1 Ribosomal protein L39 family protein
Phvul.010G033400.1	119.49	54.011	0.452	5.504e-06	PF04185 3.1.4.3 K01114 GO:0016788 AT3G03530.1 NPC4 non-specific phospholipase C4
Phvul.003G150400.1	136.233	293.443	2.154	5.61e-06	PF02358;PF00982 PTHR10788 KOG1050 GO:0003824;GO:0005992 AT2G18700.1 ATTPS11;ATTPSB;TPS11 trehalose phosphatase/synthase 11
Phvul.003G172100.1	857.477	1440.62	1.68	5.793e-06	PF01928 GO:0006796 AT2G11890.1 adenylate cyclases
Phvul.002G025700.1	37.878	96.88	2.558	5.871e-06	PF00069;PF01476 PTHR24420;PTHR24420:SF481 KOG1187 GO:0004672;GO:0005524;GO:0006468;GO:0016998 AT2G23770.1 protein kinase family protein / peptidoglycan-binding LysM domain-containing protein
Phvul.003G262900.1	1919.08	3129.95	1.631	6.202e-06	PF00181;PF03947 PTHR13691:SF4;PTHR13691 KOG2309 K02938 GO:0003735;GO:0006412;GO:0005622;GO:0005840 AT4G36130.1 Ribosomal protein L2 family
Phvul.007G268800.1	5.237	38.031	7.262	6.542e-06	PF03168 PTHR19957:SF11;PTHR19957 AT5G06320.1 NHL3 NDR1/HIN1-like 3
Phvul.009G181500.1	265.848	957.768	3.603	6.58e-06	PF02704 AT5G14920.1 Gibberellin-regulated family protein
Phvul.002G328400.1	1061.19	1847.19	1.741	6.644e-06	PF00538 PTHR11467 KOG4012 GO:0003677;GO:0006334;GO:0000786;GO:0005634 AT3G18035.1 HON4 winged-helix DNA-binding transcription factor family protein
Phvul.002G326300.1	1860.08	2996.72	1.611	6.946e-06	PF00118 PTHR11353:SF26;PTHR11353 KOG0358 GO:0005524;GO:0044267;GO:0051082;GO:0006457 AT3G18190.1 TCP-1/cpn60 chaperonin family protein
Phvul.008G137800.1	1072.76	1749.16	1.631	6.992e-06	PTHR23426;PTHR23426:SF7 KOG3309 AT3G07480.1 2Fe-2S ferredoxin-like superfamily protein
Phvul.009G144300.1	212.915	378.195	1.776	7.049e-06	PF03479 AT5G49700.1 Predicted AT-hook DNA-binding family protein
Phvul.002G128000.1	287.245	490.373	1.707	7.243e-06	PF00324 PTHR11785;PTHR11785:SF78 KOG1287 GO:0006810;GO:0055085;GO:0016020;GO:0015171;GO:0003333 AT1G31830.1 Amino acid permease family protein
Phvul.009G245700.1	20.189	79.4	3.933	7.353e-06	PF05558 PTHR22683;PTHR22683:SF34 AT4G20260.1 ATPCAP1;PCAP1 plasma-membrane associated cation-binding protein 1
Phvul.007G173200.1	76.879	180.7	2.35	7.353e-06	AT3G22530.1
Phvul.011G153400.1	16.389	85.3	5.205	7.356e-06	PF03321 K14487 AT5G54510.1 DFL1;GH3.6 Auxin-responsive GH3 family protein
Phvul.010G077800.1	16.14	1.447	0.09	7.455e-06	AT3G60650.1
Phvul.010G143900.1	40.79	102.048	2.502	7.485e-06	PF00365 PTHR13697 KOG2440 GO:0003872;GO:0006096;GO:0005945 AT4G26270.1 PFK3 phosphofructokinase 3
Phvul.009G044100.1	237.076	448.823	1.893	7.904e-06	AT3G56360.1
Phvul.001G188600.1	537.418	917.069	1.706	7.947e-06	PF00657 PTHR22835;PTHR22835:SF39 GO:0016788;GO:0006629 AT5G03610.1 GDSL-like Lipase/Acylhydrolase superfamily protein
Phvul.007G061500.1	338.813	181.827	0.537	8.326e-06	PF03079 PTHR23418 KOG2107 GO:0006355;GO:0010309;GO:0055114 AT5G43850.1 ARD4;ATARD4 RmlC-like cupins superfamily protein
Phvul.007G250800.1	91.092	33.874	0.372	8.326e-06	AT3G57320.1
Phvul.002G037100.1	50.022	8.722	0.174	9.003e-06	PF00026 PTHR13683;PTHR13683:SF98 KOG1339 GO:0004190;GO:0006508 AT5G33340.1 CDR1 Eukaryotic aspartyl protease family protein
Phvul.002G132100.1	2408.34	1445.01	0.6	9.006e-06	PF00201 PTHR11926;PTHR11926:SF15 KOG1192 GO:0016758;GO:0008152 AT2G36780.1 UDP-Glycosyltransferase superfamily protein
Phvul.009G162900.1	1259.49	745.297	0.592	9.186e-06	PF03083 PTHR10791 KOG1623 GO:0016021 AT5G23660.1 MTN3 homolog of Medicago truncatula MTN3
Phvul.007G036300.1	198.37	53.024	0.267	9.612e-06	PF09810 PTHR14464:SF3;PTHR14464 KOG4760 AT5G60370.1
Phvul.001G224900.1	22.427	69.889	3.116	9.69e-06	PF03790;PF00046;PF03789;PF03791 PTHR11850:SF45;PTHR11850 KOG0773 GO:0003700;GO:0043565;GO:0006355;GO:0003677;GO:0005634 AT1G23380.1 KNAT6;KNAT6L;KNAT6S KNOTTED1-like homeobox gene 6
Phvul.007G131200.1	1223.82	1961.97	1.603	9.737e-06	PF03514;PF12041 AT2G01570.1 RGA;RGA1 GRAS family transcription factor family protein
Phvul.002G142600.1	51.913	164.987	3.178	9.737e-06	AT5G65660.1 hydroxyproline-rich glycoprotein family protein
Phvul.005G135300.1	15451.6	24196.8	1.566	9.869e-06	PF00230 PTHR19139;PTHR19139:SF27 KOG0223 K09872 GO:0005215;GO:0006810;GO:0016020 AT5G60660.1 PIP2;4;PIP2F plasma membrane intrinsic protein 2;4
Phvul.005G172900.1	504.595	273.492	0.542	9.869e-06	PF02309 K14484 GO:0006355;GO:0005634 AT3G15540.1 IAA19;MSG2 indole-3-acetic acid inducible 19
Phvul.008G195600.1	4555.44	7078.99	1.554	9.925e-06	PF02798;PF00043 PTHR11260;PTHR11260:SF55 KOG0867 GO:0005515 AT2G30860.1 ATGSTF7;ATGSTF9;GLUTTR;GSTF9 glutathione S-transferase PHI 9
Phvul.008G234900.1	322.921	609.154	1.886	1.024e-05	PF01423 PTHR10701 KOG3168 AT5G44500.1 Small nuclear ribonucleoprotein family protein
Phvul.006G186600.1	3840.39	5998.1	1.562	1.028e-05	PF12481;PF12504 PTHR11772 AT4G27450.1 Aluminium induced protein with YGL and LRDR motifs
Phvul.004G160200.1	2525.39	4067.15	1.611	1.043e-05	PF00026 PTHR13683;PTHR13683:SF98 KOG1339 GO:0004190;GO:0006508 AT3G18490.1 Eukaryotic aspartyl protease family protein
Phvul.008G221300.1	1739.96	2750.38	1.581	1.085e-05	PF08071;PF01479;PF00467;PF00900 PTHR11581 KOG0378 GO:0003723;GO:0006412;GO:0005840;GO:0005622;GO:0003735 AT5G07090.1 Ribosomal protein S4 (RPS4A) family protein
Phvul.003G204100.1	3754.89	5854.93	1.559	1.103e-05	PF00828 PTHR11721 KOG1742 AT1G70600.1 Ribosomal protein L18e/L15 superfamily protein
Phvul.004G124700.1	671.507	1135.97	1.692	1.104e-05	PF00067 PTHR24296 KOG0157 GO:0005506;GO:0009055;GO:0016705;GO:0020037;GO:0055114 AT2G45510.1 CYP704A2 cytochrome P450; family 704; subfamily A; polypeptide 2
Phvul.003G219400.1	1153.01	1870.29	1.622	1.108e-05	PF02866;PF00056 PTHR11540;PTHR11540:SF3 KOG1495 1.1.1.27 K00016 GO:0016491;GO:0055114;GO:0016616 AT4G17260.1 Lactate/malate dehydrogenase family protein
Phvul.005G035200.1	1183.36	1919.16	1.622	1.108e-05	PF00583 PTHR23091;PTHR23091:SF4 KOG3235 2.3.1.88 K00670 GO:0008080;GO:0016747;GO:0008152 AT5G13780.1 Acyl-CoA N-acyltransferases (NAT) superfamily protein
Phvul.008G199000.1	15.147	56.145	3.707	1.134e-05	AT4G33355.2 Bifunctional inhibitor/lipid-transfer protein/seed storage 2S albumin superfamily protein
Phvul.007G247400.1	200.477	102.317	0.51	1.135e-05	PF04091 PTHR12702 KOG2176 GO:0006904;GO:0000145 AT3G56640.1 SEC15A exocyst complex component sec15A
Phvul.007G278100.1	86.832	30.326	0.349	1.135e-05	PF07224 3.1.1.14 K08099 GO:0047746;GO:0015996 AT5G43860.1 ATCLH2;CLH2 chlorophyllase 2
Phvul.002G026100.1	684.324	1141.42	1.668	1.135e-05	PF00097 PTHR12313 KOG0823 6.3.2.19 K10666 AT2G23780.1 RING/U-box superfamily protein
Phvul.011G079400.1	5290.94	8624.02	1.63	1.166e-05	PF03946;PF00298 PTHR11661 KOG0886 K02870 GO:0003735;GO:0006412;GO:0005840 AT2G37190.1 Ribosomal protein L11 family protein
Phvul.004G090200.1	293.019	740.892	2.528	1.182e-05	PF01053 PTHR11808;PTHR11808:SF9 KOG0053 4.4.1.11 K01761 GO:0016740;GO:0030170;GO:0009058;GO:0006520 AT1G64660.1 ATMGL;MGL methionine gamma-lyase
Phvul.007G040500.1	93.311	225.538	2.417	1.182e-05	PF03629 AT4G34215.1 Domain of unknown function (DUF303)
Phvul.001G240600.1	1870.19	2973.13	1.59	1.204e-05	PF00168 PTHR22949 GO:0005515 AT1G07310.1 Calcium-dependent lipid-binding (CaLB domain) family protein
Phvul.003G261000.1	1466.08	2339.87	1.596	1.268e-05	PF00181;PF03947 PTHR13691:SF4;PTHR13691 KOG2309 K02938 GO:0003735;GO:0006412;GO:0005622;GO:0005840 AT4G36130.1 Ribosomal protein L2 family
Phvul.008G105200.1	81.727	31.951	0.391	1.283e-05	AT2G40070.2
Phvul.002G221800.1	102.086	39.569	0.388	1.364e-05	PF01565;PF08031 PTHR11748:SF29;PTHR11748 GO:0008762;GO:0016491;GO:0050660;GO:0055114 AT4G20800.1 FAD-binding Berberine family protein
Phvul.003G154800.1	362.651	109.218	0.301	1.369e-05	PF00012 PTHR19375 KOG0100 K03283 GO:0000902;GO:0005524 AT1G16030.1 Hsp70b heat shock protein 70B
Phvul.002G219100.1	138.543	70.903	0.512	1.406e-05	PF01397;PF03936 GO:0010333;GO:0016829;GO:0008152;GO:0000287 AT1G61680.1 ATTPS14;TPS14 terpene synthase 14
Phvul.008G227000.1	260.327	134.868	0.518	1.43e-05	PF03767 GO:0003993 AT2G39920.2 HAD superfamily; subfamily IIIB acid phosphatase
Phvul.006G214400.1	9.309	39.368	4.229	1.44e-05	PF01105 PTHR22811:SF5;PTHR22811 KOG1691 GO:0006810;GO:0016021 AT1G09580.1 emp24/gp25L/p24 family/GOLD family protein
Phvul.001G125900.1	1078.49	1733.64	1.607	1.449e-05	PF03088 PTHR10426:SF5;PTHR10426 KOG1520 GO:0016844;GO:0009058 AT3G57030.1 Calcium-dependent phosphotriesterase superfamily protein
Phvul.009G147400.1	171.097	319.165	1.865	1.472e-05	AT3G18800.1
Phvul.010G138100.1	131.297	58.906	0.449	1.514e-05	PF00753 PTHR12553:SF12;PTHR12553 GO:0016787 AT3G13800.1 Metallo-hydrolase/oxidoreductase superfamily protein
Phvul.010G128400.1	91.543	33.151	0.362	1.516e-05	PF07911 AT1G72510.1 Protein of unknown function (DUF1677)
Phvul.002G110000.1	602.343	991.485	1.646	1.531e-05	PF00181;PF03947 PTHR13691:SF4;PTHR13691 KOG2309 K02938 GO:0003735;GO:0006412;GO:0005622;GO:0005840 AT4G36130.1 Ribosomal protein L2 family
Phvul.005G133800.1	448.828	922.92	2.056	1.591e-05
Phvul.008G162500.1	8605.94	13258.1	1.541	1.633e-05	PF00244 PTHR18860 KOG0841 GO:0019904 AT1G78300.1 14-3-3OMEGA;GF14 OMEGA;GRF2 general regulatory factor 2
Phvul.008G226400.1	547.583	971.988	1.775	1.639e-05	AT2G39950.1
Phvul.005G024100.1	5612.19	8714.82	1.553	1.659e-05	PF04862 AT3G08030.1 Protein of unknown function; DUF642
Phvul.003G185300.1	2411.55	3788.11	1.571	1.68e-05	PF07983 PTHR16631:SF1;PTHR16631 AT1G18650.1 PDCB3 plasmodesmata callose-binding protein 3
Phvul.010G129700.1	8.909	87.705	9.844	1.693e-05	PF00190 GO:0045735 AT5G20630.1 ATGER3;GER3;GLP3;GLP3A;GLP3B germin 3
Phvul.002G323900.1	263.374	132.968	0.505	1.813e-05	PF01118;PF02774 PTHR10174:SF2;PTHR10174 KOG4777 1.2.1.11 K00133 GO:0016620;GO:0051287;GO:0006520;GO:0055114;GO:0005737;GO:0003942;GO:0046983;GO:0008652 AT1G14810.1 semialdehyde dehydrogenase family protein
Phvul.008G239900.1	5121.39	7933.6	1.549	1.817e-05	PF00180 PTHR11822 KOG1526 1.1.1.42 K00031 GO:0016616;GO:0055114;GO:0006102;GO:0004450 AT1G65930.1 cICDH cytosolic NADP+-dependent isocitrate dehydrogenase
Phvul.005G073000.1	331.684	581.026	1.752	1.848e-05	PF05678 AT1G28280.2 VQ motif-containing protein
Phvul.003G120300.1	2110.57	4029.45	1.909	1.951e-05	PF02772;PF02773;PF00438 PTHR11964 KOG1506 2.5.1.6 K00789 GO:0004478;GO:0006556;GO:0005524 AT1G02500.1 AtSAM1;MAT1;SAM-1;SAM1 S-adenosylmethionine synthetase 1
Phvul.009G028700.1	719.64	1915.03	2.661	1.989e-05	PF08326;PF02786;PF02785;PF00364;PF00289;PF01039 PTHR18866:SF4;PTHR18866 KOG0368 6.3.4.14;6.4.1.2 K11262 GO:0003824;GO:0008152;GO:0016874;GO:0005524;GO:0046872;GO:0008716;GO:0003989;GO:0006633 AT1G36160.1 ACC1;AT-ACC1;EMB22;GK;PAS3 acetyl-CoA carboxylase 1
Phvul.011G110900.1	503.09	244.614	0.486	2.001e-05	PF12609 AT4G10265.1 Wound-responsive family protein
Phvul.004G085500.1	91.764	178.736	1.948	2.001e-05	PTHR19432;PTHR19432:SF2 KOG0637 AT1G22710.1 ATSUC2;SUC2;SUT1 sucrose-proton symporter 2
Phvul.010G002100.1	1993.34	3001.88	1.506	2.155e-05	PF00504 PTHR21649 K08915 GO:0016020;GO:0009765 AT3G08940.2 LHCB4.2 light harvesting complex photosystem II
Phvul.006G185900.1	129.756	522.382	4.026	2.221e-05	PF00097 PTHR12313 KOG0823 AT4G03510.1 ATRMA1;RMA1 RING membrane-anchor 1
Phvul.003G025400.1	30.144	5.688	0.189	2.261e-05	PF00560 PTHR24420 GO:0005515 AT3G25670.1 Leucine-rich repeat (LRR) family protein
Phvul.004G022300.1	1086.92	1772.1	1.63	2.269e-05	PF00854 PTHR11654:SF37;PTHR11654 KOG1237 GO:0005215;GO:0006857;GO:0016020 AT5G14940.1 Major facilitator superfamily protein
Phvul.009G053900.1	279.474	635.909	2.275	2.336e-05	PF07992;PF01645;PF04898;PF00070;PF01493 PTHR11938:SF1;PTHR11938 KOG0399 GO:0016491;GO:0050660;GO:0055114;GO:0008152;GO:0015930;GO:0016638;GO:0006537;GO:0006807 AT5G53460.1 GLT1 NADH-dependent glutamate synthase 1
Phvul.009G076900.1	1288.16	2012.15	1.562	2.336e-05	PF01058 PTHR11995 KOG1687 1.6.5.3;1.6.99.3 K03940 GO:0008137;GO:0048038;GO:0051539;GO:0055114;GO:0016651 AT5G11770.1 NADH-ubiquinone oxidoreductase 20 kDa subunit; mitochondrial
Phvul.011G004400.1	923.442	1499.79	1.624	2.361e-05	PF04674 AT5G51550.1 EXL3 EXORDIUM like 3
Phvul.005G153300.1	3179.39	4892.99	1.539	2.364e-05	PF00294 PTHR10584;PTHR10584:SF34 KOG2855 2.7.1.4 K00847 AT3G59480.1 pfkB-like carbohydrate kinase family protein
Phvul.003G291300.1	130.31	242.187	1.859	2.367e-05	PF04278 AT3G23710.1 Tic22-like family protein
Phvul.009G029400.1	1012.43	1711.72	1.691	2.408e-05	PF00400 PTHR22847;PTHR22847:SF188 KOG4532 GO:0005515 AT1G78070.1 Transducin/WD40 repeat-like superfamily protein
Phvul.006G067400.1	607.523	327.882	0.54	2.465e-05
Phvul.003G249800.1	947.709	1963.04	2.071	2.482e-05	PF01716 K02716 GO:0005509;GO:0015979;GO:0042549;GO:0009523;GO:0009654;GO:0019898 AT3G50820.1 OEC33;PSBO-2;PSBO2 photosystem II subunit O-2
Phvul.009G210100.1	149.269	70.098	0.47	2.482e-05	PF00481 PTHR13832;PTHR13832:SF92 KOG0698 GO:0003824 AT2G25620.1 AtDBP1;DBP1 DNA-binding protein phosphatase 1
Phvul.004G132000.1	685.277	1664.32	2.429	2.482e-05	PF00141 1.11.1.7 K00430 GO:0004601;GO:0020037;GO:0006979;GO:0055114 AT4G33420.1 Peroxidase superfamily protein
Phvul.004G154900.1	24.933	3.188	0.128	2.489e-05	PF00069 PTHR24420;PTHR24420:SF441 KOG1187 GO:0004672;GO:0005524;GO:0006468 AT1G66980.1 SNC4 suppressor of npr1-1 constitutive 4
Phvul.010G092400.1	256.685	454.713	1.771	2.516e-05	PF00722 PTHR10963;PTHR10963:SF14 GO:0004553;GO:0005975 AT2G01850.1 ATXTH27;EXGT-A3;XTH27 endoxyloglucan transferase A3
Phvul.009G073000.1	40.849	94.347	2.31	2.572e-05	AT1G58420.1 Uncharacterised conserved protein UCP031279
Phvul.003G198700.1	709.482	1140.85	1.608	2.597e-05	AT1G24450.1 NFD2 Ribonuclease III family protein
Phvul.005G080600.1	235.839	606.045	2.57	2.805e-05	PF07722 PTHR11315 KOG1559 GO:0016787;GO:0006541;GO:0008242;GO:0003824 AT1G78660.2 ATGGH1;GGH1 gamma-glutamyl hydrolase 1
Phvul.008G093500.1	42.565	102.517	2.408	2.965e-05
Phvul.005G042500.1	201.708	418.767	2.076	3.044e-05	AT2G31940.1
Phvul.003G269400.1	84.031	35.27	0.42	3.242e-05	PF02383 PTHR11200 KOG1889 GO:0042578 AT3G51460.1 RHD4 Phosphoinositide phosphatase family protein
Phvul.009G200700.1	232.023	127.866	0.551	3.242e-05	PF02002 PTHR13097 KOG2593 K03136 AT1G03280.1 Transcription factor TFIIE; alpha subunit
Phvul.008G285400.1	478.837	237.232	0.495	3.242e-05	PF02518;PF00183 PTHR11528:SF29;PTHR11528 KOG0019 GO:0005524;GO:0051082;GO:0006457;GO:0006950 AT3G07770.1 AtHsp90-6;AtHsp90.6;Hsp89.1 HEAT SHOCK PROTEIN 89.1
Phvul.009G211700.1	458.93	715.701	1.559	3.315e-05	AT5G25280.1 serine-rich protein-related
Phvul.003G239500.1	63.795	141.765	2.222	3.413e-05	PF11721;PF07714 PTHR24420:SF785;PTHR24420 KOG1187 GO:0004672;GO:0005524;GO:0006468 AT2G23200.1 Protein kinase superfamily protein
Phvul.003G118100.1	98.687	195.253	1.979	3.528e-05	PF00232 PTHR10353 KOG0626 GO:0004553;GO:0005975 AT3G06510.1 ATSFR2;SFR2 Glycosyl hydrolase superfamily protein
Phvul.004G003000.1	294.237	144.919	0.493	3.547e-05	PF05938 AT5G12070.1 Plant self-incompatibility protein S1 family
Phvul.006G209500.1	176.953	85.937	0.486	3.547e-05	PF00067 PTHR24298:SF44;PTHR24298 KOG0156 GO:0005506;GO:0009055;GO:0016705;GO:0020037;GO:0055114 AT3G26300.1 CYP71B34 cytochrome P450; family 71; subfamily B; polypeptide 34
Phvul.004G152500.1	369.859	627.8	1.697	3.55e-05	PF01554 PTHR11206:SF51;PTHR11206 KOG1347 GO:0015238;GO:0015297;GO:0006855;GO:0055085;GO:0016020 AT5G52450.1 MATE efflux family protein
Phvul.011G096700.1	303.358	514.094	1.695	3.554e-05	PF00795 PTHR23088 KOG0805 3.5.5.1;3.5.5.4 K13035 GO:0016810;GO:0006807 AT5G22300.1 AtNIT4;NIT4 nitrilase 4
Phvul.003G020600.1	8629.21	13356.3	1.548	3.57e-05	PF00466;PF00428 PTHR21141;PTHR21141:SF3 KOG0815 K02941 GO:0003735;GO:0006414;GO:0005622;GO:0005840;GO:0042254 AT2G40010.1 Ribosomal protein L10 family protein
Phvul.008G023100.1	260.745	115.04	0.441	3.598e-05	PF06876 GO:0007165 AT4G15733.1 SCRL11 SCR-like 11
Phvul.008G198700.1	3349.05	1838.48	0.549	3.614e-05	PF00234 AT4G33355.1 Bifunctional inhibitor/lipid-transfer protein/seed storage 2S albumin superfamily protein
Phvul.005G111200.1	648.162	1061.77	1.638	3.63e-05	PF00847 GO:0003700;GO:0006355 AT2G40340.1 AtERF48;DREB2C Integrase-type DNA-binding superfamily protein
Phvul.004G154200.1	61.371	20.085	0.327	3.63e-05	PF00234 AT3G18280.1 Bifunctional inhibitor/lipid-transfer protein/seed storage 2S albumin superfamily protein
Phvul.009G124300.1	118	233.962	1.983	3.779e-05	PF03850 PTHR12831 KOG2487 K03143 GO:0006281;GO:0006355;GO:0000439;GO:0016251 AT1G18340.1 basal transcription factor complex subunit-related
Phvul.003G140500.1	2074.05	3273.93	1.579	3.809e-05	PF12146 PTHR11614;PTHR11614:SF20 KOG1455 AT1G52760.1 LysoPL2 lysophospholipase 2
Phvul.002G237900.1	120.955	221.347	1.83	3.82e-05	PF00501 PTHR24095 KOG1175 GO:0003824;GO:0008152 AT1G55320.1 AAE18 acyl-activating enzyme 18
Phvul.011G084200.1	858.275	514.993	0.6	3.934e-05	PF00403 PTHR22814:SF13;PTHR22814 KOG1603 GO:0046872;GO:0030001 AT5G60800.1 Heavy metal transport/detoxification superfamily protein
Phvul.002G203600.1	4374.06	6994.84	1.599	3.985e-05	PF03083 PTHR10791 KOG1623 GO:0016021 AT5G13170.1 SAG29 senescence-associated gene 29
Phvul.009G011000.1	2694.57	1705.94	0.633	4.008e-05	PF00128;PF02806;PF02922 PTHR10357:SF27;PTHR10357 KOG0470 GO:0003824;GO:0043169;GO:0005975;GO:0004553 AT5G03650.1 SBE2.2 starch branching enzyme 2.2
Phvul.009G168400.1	3506.4	5398.93	1.54	4.012e-05	PF00044;PF02800 PTHR10836 KOG0657 GO:0016620;GO:0055114 AT1G13440.1 GAPC-2;GAPC2 glyceraldehyde-3-phosphate dehydrogenase C2
Phvul.009G168500.1	7958.48	12239.2	1.538	4.021e-05	PF00044;PF02800 PTHR10836 KOG0657 1.2.1.12 K00134 GO:0016620;GO:0055114 AT1G13440.1 GAPC-2;GAPC2 glyceraldehyde-3-phosphate dehydrogenase C2
Phvul.011G026900.1	23077.5	39589.7	1.716	4.044e-05	PF00160 PTHR11071;PTHR11071:SF66 KOG0865 5.2.1.8 K01802 GO:0003755;GO:0006457 AT2G16600.1 ROC3 rotamase CYP 3
Phvul.001G109200.1	280.978	537.51	1.913	4.044e-05	PF00085 PTHR10438:SF7;PTHR10438 KOG0907 GO:0045454;GO:0015035;GO:0009055;GO:0006662 AT1G08570.1 ACHT4 atypical CYS HIS rich thioredoxin 4
Phvul.003G276500.1	180.447	88.359	0.49	4.078e-05	PF01294 PTHR11722 KOG3295 GO:0003735;GO:0006412;GO:0005622;GO:0005840 AT3G49010.1 ATBBC1;BBC1;RSU2 breast basic conserved 1
Phvul.001G267100.1	1588.76	2530.46	1.593	4.078e-05	PF00076 PTHR24012;PTHR24012:SF31 GO:0003676 AT4G13850.1 ATGRP2;GR-RBP2;GRP2 glycine-rich RNA-binding protein 2
Phvul.003G274200.1	1412.21	885.811	0.627	4.284e-05	KOG3294 AT5G11680.1
Phvul.011G033800.1	2.549	45.279	17.761	4.284e-05	PF00226 PTHR25040:SF170;PTHR25040 GO:0031072 AT4G36040.1 Chaperone DnaJ-domain superfamily protein
Phvul.001G145800.1	174.035	68.591	0.394	4.284e-05	PF03018 PTHR21495:SF11;PTHR21495 AT5G42510.1 Disease resistance-responsive (dirigent-like protein) family protein
Phvul.001G241500.1	125.8	248.159	1.973	4.284e-05	PF01490 PTHR22950:SF14;PTHR22950 KOG1303 K13946 AT2G38120.1 AUX1;MAP1;PIR1;WAV5 Transmembrane amino acid transporter family protein
Phvul.002G331400.1	477.454	903.865	1.893	4.284e-05	PF00069;PF08263 PTHR24420;PTHR24420:SF537 KOG1187 GO:0004672;GO:0005524;GO:0006468 AT1G48480.1 RKL1 receptor-like kinase 1
Phvul.001G150300.1	10.925	0	0	4.409e-05	PF00010 PTHR11514;PTHR11514:SF8 GO:0030528;GO:0006355 AT4G09820.1 BHLH42;TT8 basic helix-loop-helix (bHLH) DNA-binding superfamily protein
Phvul.001G188800.1	226.875	422.743	1.863	4.413e-05	PF01754;PF01428 PTHR10634 KOG3173 GO:0008270;GO:0003677 AT2G36320.1 A20/AN1-like zinc finger family protein
Phvul.011G185800.1	338.73	146.5	0.432	4.441e-05	PF07333
Phvul.009G211500.1	85.316	38.229	0.448	4.508e-05	PTHR12313 KOG4172 AT2G44410.1 RING/U-box superfamily protein
Phvul.009G223800.1	4168.32	6379.26	1.53	4.508e-05	PF00534;PF00862 PTHR12526;PTHR12526:SF27 KOG0853 2.4.1.13 K00695 GO:0009058;GO:0005985 AT3G43190.1 ATSUS4;SUS4 sucrose synthase 4
Phvul.005G043800.1	9.064	39.198	4.325	4.508e-05	PF00069 PTHR24351;PTHR24351:SF88 KOG0610 GO:0004672;GO:0005524;GO:0006468 AT1G79250.1 AGC1.7 AGC kinase 1.7
Phvul.007G280800.1	121.819	248.017	2.036	4.857e-05	PF02458 GO:0016747 AT5G17540.1 HXXXD-type acyl-transferase family protein
Phvul.003G008500.1	83.626	34.027	0.407	4.859e-05	PF03407 PTHR24015;PTHR24015:SF6 AT1G14590.1 Nucleotide-diphospho-sugar transferase family protein
Phvul.011G105600.1	103.191	374.681	3.631	4.859e-05	PF00249 PTHR10641 GO:0003677 AT2G46410.1 CPC Homeodomain-like superfamily protein
Phvul.001G212900.1	565.846	911.176	1.61	4.878e-05	PF02672 AT3G62410.1 CP12;CP12-2 CP12 domain-containing protein 2
Phvul.001G007700.1	2977.49	4733.17	1.59	4.966e-05	PF00736 PTHR11595;PTHR11595:SF5 KOG1668 K03232 GO:0003746;GO:0006414;GO:0005853 AT2G18110.1 Translation elongation factor EF1B/ribosomal protein S6 family protein
Phvul.004G075100.1	21834.1	33810.7	1.549	5.034e-05	PF00009;PF03144;PF03143 PTHR23115:SF57;PTHR23115 KOG0052 3.6.5.3 K03231 GO:0003924;GO:0005525 AT1G07940.1 GTP binding Elongation factor Tu family protein
Phvul.003G019700.1	671.228	1180.17	1.758	5.131e-05	PF07676 PTHR11731:SF44;PTHR11731 AT4G01870.1 tolB protein-related
Phvul.002G159600.1	1582.88	2426.1	1.533	5.15e-05	PF03501 PTHR12146 KOG3344 K02947 AT4G25740.1 RNA binding Plectin/S10 domain-containing protein
Phvul.011G033900.1	1613.32	2474.05	1.534	5.33e-05	PF00313;PF00098 PTHR11544;PTHR11544:SF12 KOG3070 K09250 GO:0003676;GO:0008270;GO:0003677;GO:0006355 AT2G21060.1 ATCSP4;ATGRP2B;GRP2B glycine-rich protein 2B
Phvul.007G262500.1	233.304	411.784	1.765	5.33e-05	PF04788 AT5G06610.1 Protein of unknown function (DUF620)
Phvul.009G162700.1	5158.44	12738.7	2.469	5.708e-05	PF03083 PTHR10791 KOG1623 GO:0016021 AT5G50790.1 Nodulin MtN3 family protein
Phvul.008G279400.1	15.786	47.591	3.015	5.71e-05	PF01029;PF01189 PTHR22807:SF12;PTHR22807 KOG1122 2.1.1.- K03500 GO:0003723;GO:0006355;GO:0003676;GO:0008168;GO:0032259;GO:0016740;GO:0001510;GO:0009452 AT3G13180.1 NOL1/NOP2/sun family protein / antitermination NusB domain-containing protein
Phvul.011G034200.1	445.279	713.261	1.602	5.716e-05	PF00314 AT4G38660.1 Pathogenesis-related thaumatin superfamily protein
Phvul.008G222500.1	88.061	174.393	1.98	5.772e-05	PF00097 PTHR14155 KOG1493 AT3G11110.1 RING/U-box superfamily protein
Phvul.010G089500.1	125.716	226.402	1.801	5.782e-05	PF01476 GO:0016998 AT5G62150.1 peptidoglycan-binding LysM domain-containing protein
Phvul.008G206900.1	10.812	0	0	5.785e-05	PF00394;PF07731;PF07732 PTHR11709:SF10;PTHR11709 KOG1263 1.10.3.3 K00423 GO:0016491;GO:0055114;GO:0005507 AT5G21105.1 Plant L-ascorbate oxidase
Phvul.007G068200.1	564.902	340.784	0.603	5.82e-05	PF04979 PTHR12398;PTHR12398:SF5 GO:0004864;GO:0009966;GO:0043666 AT5G52200.1 phosphoprotein phosphatase inhibitors
Phvul.003G160900.1	77.908	164.471	2.111	5.888e-05	AT1G52720.1
Phvul.006G139000.1	2.832	21.818	7.704	5.97e-05
Phvul.007G051900.1	88.781	185.52	2.09	6.28e-05	PF03618 K09773 GO:0005524;GO:0016772 AT4G21210.1 ATRP1;RP1 PPDK regulatory protein
Phvul.001G009900.1	13218	19895.9	1.505	6.28e-05	PF00112;PF08246 PTHR12411:SF42;PTHR12411 KOG1542 GO:0008234;GO:0006508 AT4G39090.1 RD19;RD19A Papain family cysteine protease
Phvul.001G197400.1	226.441	123.502	0.545	6.289e-05	AT5G06440.2
Phvul.010G153800.1	1208.01	1877.05	1.554	6.392e-05	PF00694 PTHR11670;PTHR11670:SF2 4.2.1.33;4.2.1.35 K01704 GO:0008152 AT2G43090.1 Aconitase/3-isopropylmalate dehydratase protein
Phvul.011G003800.1	159.781	285.134	1.785	6.415e-05	PF01762 PTHR11214;PTHR11214:SF5 KOG2288 GO:0008378;GO:0006486;GO:0016020 AT1G33430.1 Galactosyltransferase family protein
Phvul.009G187800.1	143.651	74.064	0.516	6.486e-05	PF02798 PTHR11260:SF16;PTHR11260 KOG0406 GO:0005515 AT5G62480.1 ATGSTU9;GST14;GST14B;GSTU9 glutathione S-transferase tau 9
Phvul.002G190100.1	2283.32	3553.28	1.556	6.492e-05	PF01777;PF00467 PTHR10497 KOG3418 K02901 GO:0003735;GO:0006412;GO:0005622;GO:0005840 AT4G15000.1 Ribosomal L27e protein family
Phvul.006G069200.1	173.463	309.804	1.786	6.499e-05	PF03005 PTHR13533;PTHR13533:SF3 AT5G58600.1 PMR5;TBL44 Plant protein of unknown function (DUF828)
Phvul.006G126100.1	3303.18	5120.27	1.55	6.558e-05	PF03953;PF00091 PTHR11588 KOG1375 K07375 GO:0051258;GO:0043234;GO:0003924;GO:0005525;GO:0006184;GO:0007017;GO:0005874 AT5G23860.1 TUB8 tubulin beta 8
Phvul.006G167800.1	32.352	77.995	2.411	6.562e-05	PF01762;PF00337 PTHR11214;PTHR11214:SF11 KOG2287 GO:0005529;GO:0008378;GO:0006486;GO:0016020 AT4G21060.2 Galactosyltransferase family protein
Phvul.002G185800.1	26.901	2.827	0.105	6.588e-05	PF00282 PTHR11999;PTHR11999:SF1 KOG1383 GO:0016831;GO:0030170;GO:0019752;GO:0006536;GO:0004351 AT5G17330.1 GAD;GAD1 glutamate decarboxylase
Phvul.003G137000.1	218.656	392.338	1.794	6.643e-05	PF02140;PF01301 PTHR23421;PTHR23421:SF33 KOG0496 GO:0004553;GO:0005975;GO:0005529;GO:0004565;GO:0009341 AT3G13750.1 BGAL1 beta galactosidase 1
Phvul.003G013200.1	10.258	0	0	6.662e-05	PF03171 PTHR10209;PTHR10209:SF55 KOG0143 GO:0016491;GO:0016706;GO:0055114 AT1G17020.1 ATSRG1;SRG1 senescence-related gene 1
Phvul.001G176600.1	2100.61	1322.57	0.63	6.662e-05	AT3G53400.1
Phvul.010G128800.1	834.408	515.787	0.618	6.854e-05	PF00305;PF01477 PTHR11771;PTHR11771:SF2 1.13.11.12 K00454 GO:0016702;GO:0046872;GO:0055114;GO:0005515 AT1G17420.1 LOX3 lipoxygenase 3
Phvul.007G024400.1	278.877	554.242	1.987	6.949e-05	PF00544 4.2.2.2 K01728 AT5G04310.1 Pectin lyase-like superfamily protein
Phvul.008G004400.1	600.135	951.524	1.586	7.031e-05	PF00107 PTHR11695;PTHR11695:SF5 KOG1196 1.3.1.74 K08070 GO:0008270;GO:0016491;GO:0055114 AT1G65560.1 Zinc-binding dehydrogenase family protein
Phvul.007G233100.1	56.016	19.366	0.346	7.048e-05	AT4G13540.1
Phvul.011G114400.1	147.926	263.032	1.778	7.308e-05	PF00097 PTHR12313 KOG0823 AT4G03510.1 ATRMA1;RMA1 RING membrane-anchor 1
Phvul.009G226600.1	1002.32	583.837	0.582	7.402e-05	PF03088 PTHR10426:SF19;PTHR10426 KOG1520 GO:0016844;GO:0009058 AT3G51420.1 ATSSL4;SSL4 strictosidine synthase-like 4
Phvul.002G241900.1	122.237	57.563	0.471	7.402e-05	PF04844 AT4G18830.1 ATOFP5;OFP5 ovate family protein 5
Phvul.007G222900.1	283.197	471.932	1.666	7.561e-05	PF00274 PTHR11627 KOG1557 4.1.2.13 K01623 GO:0004332;GO:0006096 AT2G36460.1 Aldolase superfamily protein
Phvul.011G119900.1	155.801	275.59	1.769	7.779e-05	PF02298 GO:0005507;GO:0009055 AT5G53870.1 AtENODL1;ENODL1 early nodulin-like protein 1
Phvul.009G248100.1	833.876	1346.42	1.615	8.005e-05	PF05637 KOG4748 2.4.2.39 K08238 GO:0016758;GO:0016021 AT3G62720.1 ATXT1;XT1;XXT1 xylosyltransferase 1
Phvul.010G147700.1	1265.57	815.315	0.644	8.174e-05	PF00857 PTHR11080 KOG4003 GO:0003824;GO:0008152 AT3G16190.1 Isochorismatase family protein
Phvul.001G093300.1	737.848	1148.52	1.557	8.406e-05	PF00268 PTHR23409;PTHR23409:SF6 KOG1567 1.17.4.1 K10808 GO:0004748;GO:0009186;GO:0055114 AT3G27060.1 ATTSO2;TSO2 Ferritin/ribonucleotide reductase-like family protein
Phvul.001G189100.1	593.36	917.51	1.546	8.406e-05	PF04893 PTHR21236;PTHR21236:SF2 KOG3103 GO:0016020 AT3G52760.1 Integral membrane Yip1 family protein
Phvul.005G109200.1	862.467	1387.26	1.608	8.578e-05	AT4G28100.1
Phvul.004G142000.1	7541.1	11697.9	1.551	8.598e-05	PF00083 PTHR24064:SF40;PTHR24064 KOG0255 GO:0022857;GO:0055085;GO:0016021 AT1G73220.1 1-Oct;AtOCT1 organic cation/carnitine transporter1
Phvul.007G231200.1	2918.35	4399.03	1.507	8.66e-05	PF00189;PF07650 PTHR11760 KOG3181 K02985 GO:0003735;GO:0006412;GO:0005622;GO:0005840;GO:0003723 AT5G35530.1 Ribosomal protein S3 family protein
Phvul.007G021700.1	331.711	540.738	1.63	8.669e-05	PF00190 GO:0045735 AT3G10080.1 RmlC-like cupins superfamily protein
Phvul.011G202000.1	0.231	262.032	1136.29	8.683e-05	PF00232 PTHR10353 KOG0626 GO:0004553;GO:0005975 AT2G44480.1 BGLU17 beta glucosidase 17
Phvul.008G268800.1	20.459	2.346	0.115	8.683e-05	PF00657 PTHR22835;PTHR22835:SF39 GO:0016788;GO:0006629 AT5G55050.1 GDSL-like Lipase/Acylhydrolase superfamily protein
Phvul.007G100900.1	14.887	77.029	5.174	8.683e-05	PF01061;PF00005 PTHR19241;PTHR19241:SF23 KOG0061 GO:0005524;GO:0016887;GO:0016020 AT3G25620.2 ABC-2 type transporter family protein
Phvul.003G123400.1	674.042	1085.29	1.61	8.719e-05	PF00240 PTHR10666 KOG0005 GO:0005515 AT4G05320.2 UBQ10 polyubiquitin 10
Phvul.009G101500.1	158.398	298.652	1.885	8.832e-05	PTHR24414:SF184;PTHR24414 AT2G24540.1 AFR Galactose oxidase/kelch repeat superfamily protein
Phvul.009G063600.1	1987.08	3030.94	1.525	8.959e-05	PF07859 PTHR23024:SF10;PTHR23024 KOG1515 GO:0016787;GO:0008152 AT1G47480.1 alpha/beta-Hydrolases superfamily protein
Phvul.009G032700.1	247.561	132.973	0.537	9.078e-05	PF00587;PF02403 PTHR11778 KOG2509 6.1.1.11 K01875 GO:0000166;GO:0004812;GO:0005524;GO:0006418;GO:0005737;GO:0004828;GO:0006434;GO:0006412 AT1G11870.1 ATSRS;OVA7;SRS Seryl-tRNA synthetase
Phvul.006G067200.1	353.743	126.34	0.357	9.108e-05
Phvul.011G139100.1	17020.5	25697.8	1.51	9.146e-05	PF01946 PTHR10617;PTHR10617:SF54 KOG2960 K03146 GO:0009055;GO:0016491;GO:0055114 AT5G54770.1 THI1;THI4;TZ thiazole biosynthetic enzyme; chloroplast (ARA6) (THI1) (THI4)
Phvul.011G211500.1	413.839	683.825	1.652	9.178e-05	PF03552 PTHR13301;PTHR13301:SF25 2.4.1.12 K10999 GO:0016760;GO:0030244;GO:0016020 AT5G05170.1 ATCESA3;ATH-B;CESA3;CEV1;IXR1 Cellulose synthase family protein
Phvul.005G063900.1	477.922	296.86	0.621	9.321e-05	PF00067 PTHR24282:SF174;PTHR24282 KOG0157 GO:0005506;GO:0009055;GO:0016705;GO:0020037;GO:0055114 AT3G14610.1 CYP72A7 cytochrome P450; family 72; subfamily A; polypeptide 7
Phvul.002G184400.1	87.254	36.629	0.42	9.459e-05	PF03171 PTHR10209;PTHR10209:SF55 KOG0143 GO:0016491;GO:0016706;GO:0055114 AT1G17020.1 ATSRG1;SRG1 senescence-related gene 1
Phvul.010G018500.1	109.995	50.122	0.456	9.746e-05	AT4G17010.1
Phvul.002G218300.1	123.171	37.857	0.307	9.746e-05	PF02679 PTHR10795;PTHR10795:SF3 GO:0019295 AT4G21320.1 HSA32 Aldolase-type TIM barrel family protein
Phvul.005G011400.1	2174.61	3783.59	1.74	0	PF00673;PF00281 PTHR11994 KOG0397 GO:0003735;GO:0006412;GO:0005622;GO:0005840 AT3G58700.1 Ribosomal L5P family protein
Phvul.006G066200.1	27.183	5.087	0.187	0	PF01485 PTHR11685;PTHR11685:SF66 GO:0008270 AT3G14250.1 RING/U-box superfamily protein
Phvul.008G269600.1	2756.97	4406.24	1.598	0	PTHR20884;PTHR20884:SF3 KOG2720 2.7.7.69 K14190 AT4G26850.1 VTC2 mannose-1-phosphate guanylyltransferase (GDP)s;GDP-galactose:mannose-1-phosphate guanylyltransferases;GDP-galactose:glucose-1-phosphate guanylyltransferases;GDP-galactose:myoinositol-1-phosphate guanylyltransferases;glucose-1-phosphate guanylyltransferase
Phvul.007G013900.1	10.015	39.228	3.917	0	PF02893 AT5G08350.1 GRAM domain-containing protein / ABA-responsive protein-related
Phvul.007G166200.1	490.821	780.817	1.591	0	PTHR23125:SF17;PTHR23125 KOG1947 K14485 AT3G62980.1 TIR1 F-box/RNI-like superfamily protein
Phvul.006G204300.1	775.633	1231.46	1.588	0	PF00939 PTHR10283:SF13;PTHR10283 GO:0005215;GO:0006814;GO:0055085;GO:0016020 AT5G64290.1 DCT;DIT2.1 dicarboxylate transport 2.1
Phvul.008G219800.1	129.575	51.364	0.396	0	AT2G40390.1
Phvul.002G327500.1	5243.32	7850.54	1.497	0	PF00400 PTHR19868 KOG0279 GO:0005515 AT1G48630.1 RACK1B_AT receptor for activated C kinase 1B
Phvul.007G092600.1	217.285	123.662	0.569	0	PF09728 PTHR16127;PTHR16127:SF5 AT5G50840.1
Phvul.011G128500.1	186.824	340.619	1.823	0	PF01764 KOG4569 GO:0004806;GO:0006629 AT2G42690.1 alpha/beta-Hydrolases superfamily protein
Phvul.007G231100.1	1556.32	2379.47	1.529	0	PF00833 PTHR10732 KOG0187 K02962 GO:0003735;GO:0006412;GO:0005622;GO:0005840 AT5G04800.1 Ribosomal S17 family protein
Phvul.011G190700.1	50.958	18.209	0.357	0	PF10561 KOG2800 AT2G44850.2
Phvul.009G154300.1	61.311	21.352	0.348	0	PF02146 PTHR11085 KOG2683 GO:0008270;GO:0070403;GO:0006476;GO:0016811;GO:0006355;GO:0006342 AT5G09230.7 AtSRT2;SRT2 sirtuin 2
Phvul.009G079100.1	4459.16	6802.79	1.526	0	PF00271;PF00270 PTHR24031;PTHR24031:SF2 KOG0328 K03257 GO:0003676;GO:0005524;GO:0008026;GO:0004386 AT3G13920.1 EIF4A1;RH4;TIF4A1 eukaryotic translation initiation factor 4A1
Phvul.009G234400.1	1307.31	1969.51	1.507	0	PF04756 PTHR13160:SF2;PTHR13160 KOG3356 AT4G29870.1 Oligosaccharyltransferase complex/magnesium transporter family protein
Phvul.009G247100.1	805.57	1343.48	1.668	0	PF00168 GO:0005515 AT1G09070.1 (AT)SRC2;SRC2 soybean gene regulated by cold-2
Phvul.004G143400.1	126.774	67.335	0.531	0	PF00249 PTHR12802;PTHR12802:SF27 KOG0048 GO:0003677 AT1G18330.2 EPR1;RVE7 Homeodomain-like superfamily protein
Phvul.003G118600.1	130.611	228.027	1.746	0	PF00575 PTHR10724 K02945 GO:0003723 AT5G30510.1 ARRPS1;RPS1 ribosomal protein S1
Phvul.003G251000.1	266.012	435.057	1.635	0	PTHR10891:SF149;PTHR10891 KOG0027 K13448 AT3G50770.1 CML41 calmodulin-like 41
Phvul.009G219300.1	32.797	77.75	2.371	0	PF00069 PTHR24420:SF937;PTHR24420 KOG1187 GO:0004672;GO:0005524;GO:0006468 AT1G56720.1 Protein kinase superfamily protein
Phvul.005G063400.1	918.963	570.086	0.62	0	PF00067 PTHR24282:SF174;PTHR24282 KOG0157 GO:0005506;GO:0009055;GO:0016705;GO:0020037;GO:0055114 AT3G14690.1 CYP72A15 cytochrome P450; family 72; subfamily A; polypeptide 15
Phvul.005G048900.1	77.092	163.699	2.123	0	PF02535 PTHR11040;PTHR11040:SF1 KOG1558 GO:0046873;GO:0030001;GO:0055085;GO:0016020 AT3G12750.1 ZIP1 zinc transporter 1 precursor
Phvul.006G145000.1	45.645	103.159	2.26	0	PF00097 PTHR12183 KOG4172 AT4G03965.1 RING/U-box superfamily protein
Phvul.008G237000.1	411.491	214.151	0.52	0	PF00011 PTHR11527;PTHR11527:SF14 AT5G37670.1 HSP20-like chaperones superfamily protein
Phvul.007G017500.1	1167.51	1857.13	1.591	0	PF07690 PTHR24003;PTHR24003:SF15 KOG2816 GO:0055085;GO:0016021 AT2G16980.2 Major facilitator superfamily protein
Phvul.003G204000.1	263.082	435.192	1.654	0	PF01179;PF00514;PF02728;PF02727 PTHR10638;PTHR10638:SF12 KOG1186 GO:0005515;GO:0005507;GO:0008131;GO:0048038;GO:0009308;GO:0055114 AT2G42490.1 Copper amine oxidase family protein
Phvul.011G107700.1	344.169	173.527	0.504	0	PF01373 GO:0016161;GO:0000272 AT4G15210.1 AT-BETA-AMY;ATBETA-AMY;BAM5;BMY1;RAM1 beta-amylase 5
Phvul.002G119000.1	703.043	1098.6	1.563	0	PF07992;PF00070 PTHR22912;PTHR22912:SF51 KOG0404 1.8.1.9 K00384 GO:0016491;GO:0050660;GO:0055114 AT2G17420.1 ATNTRA;NTR2;NTRA NADPH-dependent thioredoxin reductase A
Phvul.008G242600.1	3113.7	4690.53	1.506	0	PF00501 PTHR24095:SF26;PTHR24095 KOG1176 GO:0003824;GO:0008152 AT5G16370.1 AAE5 acyl activating enzyme 5
Phvul.002G150400.1	267.289	428.368	1.603	0	PF01179;PF02728;PF02727 PTHR10638;PTHR10638:SF12 KOG1186 1.4.3.21 K00276 GO:0005507;GO:0008131;GO:0048038;GO:0009308;GO:0055114 AT2G42490.1 Copper amine oxidase family protein
Phvul.007G000700.1	958.744	1504.2	1.569	0	PF00378 PTHR11941 KOG1681 5.3.3.- K12663 GO:0003824;GO:0008152 AT5G43280.1 ATDCI1;DCI1 delta(3;5);delta(2;4)-dienoyl-CoA isomerase 1
Phvul.005G083300.1	256.056	527.745	2.061	0	PF00571 KOG1764 GO:0005515 AT4G27460.1 Cystathionine beta-synthase (CBS) family protein
Phvul.002G158800.1	251.64	671.652	2.669	0	PF00097 PTHR22764:SF27;PTHR22764 KOG1493 AT3G61460.1 BRH1 brassinosteroid-responsive RING-H2
Phvul.003G135500.1	983.558	637.689	0.648	0	PF00956 PTHR11875;PTHR11875:SF7 KOG1507 K11279 GO:0006334;GO:0005634 AT2G19480.3 NAP1;2;NFA02;NFA2 nucleosome assembly protein 1;2
Phvul.010G007800.1	282.68	153.743	0.544	0	PF00153 PTHR24089:SF28;PTHR24089 KOG0753 AT3G54110.1 ATPUMP1;ATUCP1;PUMP1;UCP;UCP1 plant uncoupling mitochondrial protein 1
Phvul.007G065200.1	225.257	486.36	2.159	0	PF00294 PTHR10584;PTHR10584:SF34 KOG2855 AT5G51830.1 pfkB-like carbohydrate kinase family protein
Phvul.009G211100.1	186.779	326.106	1.746	0	PF02095 GO:0005199 AT3G22142.1 Bifunctional inhibitor/lipid-transfer protein/seed storage 2S albumin superfamily protein
Phvul.007G024700.1	818.935	1273.74	1.555	0	PF06813 PTHR21576;PTHR21576:SF8 KOG2504 AT2G39210.1 Major facilitator superfamily protein
Phvul.009G258400.1	285.986	532.513	1.862	0	PF03168 AT4G01410.1 Late embryogenesis abundant (LEA) hydroxyproline-rich glycoprotein family
Phvul.005G121100.1	212.461	383.283	1.804	0	PF04857 PTHR10797 KOG0304 GO:0005634 AT5G22250.1 Polynucleotidyl transferase; ribonuclease H-like superfamily protein
Phvul.011G203300.1	1041.36	1594.29	1.531	0	PF05347 PTHR12964 KOG3426 1.6.5.3;1.6.99.3 K03950 AT3G12260.1 LYR family of Fe/S cluster biogenesis protein
Phvul.003G229600.1	42.462	89.003	2.096	0	PF02365 GO:0003677;GO:0006355 AT4G17980.1 anac071;NAC071 NAC domain containing protein 71
Phvul.002G327300.1	384.691	244.722	0.636	0	PF05700 PTHR13296 KOG3096 K12861 AT3G18165.1 MOS4 modifier of snc1;4
Phvul.005G091900.1	35.642	91.758	2.574	0	AT3G20600.1 NDR1 Late embryogenesis abundant (LEA) hydroxyproline-rich glycoprotein family
Phvul.008G076600.1	49.12	17.109	0.348	0	PF01370 PTHR10366;PTHR10366:SF9 KOG1502 GO:0016491;GO:0008152;GO:0003854;GO:0016616;GO:0006694;GO:0055114;GO:0003824;GO:0050662;GO:0044237 AT2G45400.1 BEN1 NAD(P)-binding Rossmann-fold superfamily protein
Phvul.007G023700.1	4703.83	8214.08	1.746	0	PF00324 PTHR11785;PTHR11785:SF53 KOG1286 GO:0006810;GO:0055085;GO:0016020;GO:0015171;GO:0003333 AT3G10600.1 CAT7 cationic amino acid transporter 7
Phvul.005G095900.1	4865.65	7158.9	1.471	0	PF01450;PF07991 PTHR21371:SF4;PTHR21371 1.1.1.86 K00053 GO:0004455;GO:0009082;GO:0055114;GO:0008652;GO:0016491 AT3G58610.1 ketol-acid reductoisomerase
Phvul.001G062300.1	131.698	61.684	0.468	0	PF00234 AT4G33355.1 Bifunctional inhibitor/lipid-transfer protein/seed storage 2S albumin superfamily protein
Phvul.002G208600.1	905.774	1388.12	1.533	0	PF00076 PTHR23147 KOG4207 K12891 GO:0003676 AT5G64200.1 ATSC35;SC35 ortholog of human splicing factor SC35
Phvul.004G056600.1	16.401	49.068	2.992	0	PF03798 GO:0016021 AT5G14280.1 DNA-binding storekeeper protein-related
Phvul.008G178100.1	10.11	370.272	36.624	0	PF03171 PTHR10209;PTHR10209:SF55 KOG0143 GO:0016491;GO:0016706;GO:0055114 AT2G36690.1 2-oxoglutarate (2OG) and Fe(II)-dependent oxygenase superfamily protein
Phvul.006G184600.1	37.077	9.117	0.246	0	PF00010 GO:0030528;GO:0006355 AT4G20970.1 basic helix-loop-helix (bHLH) DNA-binding superfamily protein
Phvul.005G088500.1	29.779	78.62	2.64	0
Phvul.009G124400.1	462.909	727.089	1.571	0	PF01476 PTHR23354;PTHR23354:SF38 GO:0016998 AT1G21880.2 LYM1 lysm domain GPI-anchored protein 1 precursor
Phvul.001G103300.1	174.647	93.244	0.534	0	PF01554 PTHR11206:SF9;PTHR11206 KOG1347 GO:0015238;GO:0015297;GO:0006855;GO:0055085;GO:0016020 AT1G33110.1 MATE efflux family protein
Phvul.008G237400.1	6880.88	10788.2	1.568	0	PF03951;PF00120 PTHR20852:SF14;PTHR20852 KOG0683 6.3.1.2 K01915 GO:0004356;GO:0006807;GO:0006542 AT5G37600.1 ATGLN1;1;ATGSR1;GLN1;1;GSR 1 glutamine synthase clone R1
Phvul.008G010600.1	5959.06	9131	1.532	0	PF00332;PF07983 PTHR16631 GO:0004553;GO:0005975 AT3G55430.1 O-Glycosyl hydrolases family 17 protein
Phvul.007G012700.1	362.376	210.693	0.581	0	PF00505 PTHR25461:SF38;PTHR25461 KOG0381 GO:0005515;GO:0003677 AT5G23420.1 HMGB6 high-mobility group box 6
Phvul.008G117800.1	32.585	83.387	2.559	0	PF00069;PF00139 PTHR24420;PTHR24420:SF435 KOG1187 GO:0004672;GO:0005524;GO:0006468;GO:0005488 AT2G37710.1 RLK receptor lectin kinase
Phvul.008G126100.1	2953.74	4473.99	1.515	0	PF03348 PTHR10383;PTHR10383:SF2 KOG2592 GO:0016020 AT1G16180.1 Serinc-domain containing serine and sphingolipid biosynthesis protein
Phvul.011G209300.1	19036.8	27758	1.458	0	PF00191 PTHR10502:SF10;PTHR10502 KOG0819 GO:0005509;GO:0005544 AT5G12380.1 ANNAT8 annexin 8
Phvul.002G036900.1	1750.11	2913.51	1.665	0	AT3G03150.1
Phvul.002G220700.1	285.804	469.063	1.641	0	PF00564 GO:0005515 AT4G05150.1 Octicosapeptide/Phox/Bem1p family protein
Phvul.004G081300.1	72.624	30.559	0.421	0	PF00804;PF05739 PTHR19957:SF26;PTHR19957 KOG0810 K08486 GO:0016020;GO:0005515 AT3G03800.1 ATSYP131;SYP131 syntaxin of plants 131
Phvul.010G039600.1	59.866	122.231	2.042	0	PF06813 PTHR21576;PTHR21576:SF13 AT5G45275.1 Major facilitator superfamily protein
Phvul.004G102900.1	181.711	307.14	1.69	0	PF00004 PTHR23074;PTHR23074:SF20 KOG0737 GO:0005524;GO:0009378;GO:0006281;GO:0006310 AT4G28000.1 P-loop containing nucleoside triphosphate hydrolases superfamily protein
Phvul.003G278200.1	8.302	31.692	3.817	0	PF05199;PF00732 PTHR10668;PTHR10668:SF14 KOG1238 GO:0016614;GO:0050660;GO:0055114 AT4G19380.1 Long-chain fatty alcohol dehydrogenase family protein
Phvul.008G085000.1	482.246	738.085	1.531	0	PF03822;PF00069 PTHR24343;PTHR24343:SF45 KOG0583 GO:0004672;GO:0005524;GO:0006468;GO:0007165 AT2G30360.1 CIPK11;PKS5;SIP4;SNRK3.22 SOS3-interacting protein 4
Phvul.011G158400.1	304.49	179.544	0.59	0	AT4G27500.1 PPI1 proton pump interactor 1
Phvul.007G014000.1	3.62	22.371	6.179	0	PF02893 AT5G23370.1 GRAM domain-containing protein / ABA-responsive protein-related
Phvul.007G210700.1	1624.76	2504.91	1.542	0	PF02772;PF02773;PF00438 PTHR11964 KOG1506 2.5.1.6 K00789 GO:0004478;GO:0006556;GO:0005524 AT4G01850.1 AtSAM2;MAT2;SAM-2;SAM2 S-adenosylmethionine synthetase 2
Phvul.001G233700.1	316.182	501.697	1.587	0	PF06547 PTHR22763 AT2G39720.1 RHC2A RING-H2 finger C2A
Phvul.008G253800.1	188.629	330.62	1.753	0	PTHR24006;PTHR24006:SF18 AT1G16860.1 Ubiquitin-specific protease family C19-related protein
Phvul.002G324300.1	2956.58	4344.43	1.469	0	PF00380 PTHR21569 KOG1753 K02960 GO:0003735;GO:0006412;GO:0005622;GO:0005840 AT2G09990.1 Ribosomal protein S5 domain 2-like superfamily protein
Phvul.004G090700.1	516.101	318.74	0.618	0	PF03151 PTHR11132 KOG1441 AT4G09810.1 Nucleotide-sugar transporter family protein
Phvul.007G270100.1	3790.84	5605.55	1.479	0	PF00179 PTHR24067:SF8;PTHR24067 KOG0896 K10704 GO:0016881 AT3G52560.1 MMZ4;UEV1D;UEV1D-4 ubiquitin E2 variant 1D-4
Phvul.009G088500.1	261.556	145.601	0.557	0	PF02861;PF00004;PF07724;PF10431 PTHR11638:SF18;PTHR11638 KOG1051 GO:0005524;GO:0008134;GO:0006355;GO:0019538;GO:0016887 AT2G25140.1 CLPB-M;CLPB4;HSP98.7 casein lytic proteinase B4
Phvul.007G145400.1	1705.61	2567.87	1.506	0	PF00400 PTHR11024 KOG1332 K14004 GO:0005515 AT2G30050.1 transducin family protein / WD-40 repeat family protein
Phvul.011G102700.1	44.546	98.768	2.217	0	PF00230 PTHR19139;PTHR19139:SF3 KOG0223 K09875 GO:0005215;GO:0006810;GO:0016020 AT3G04090.1 SIP1;1;SIP1A small and basic intrinsic protein 1A
Phvul.006G197800.1	162.665	81.455	0.501	0	AT4G33690.1
Phvul.009G166000.1	1154.81	1689.88	1.463	0	PF00808 PTHR10252 KOG1657 GO:0003677;GO:0043565;GO:0005622 AT3G48590.1 ATHAP5A;HAP5A;NF-YC1 nuclear factor Y; subunit C1
Phvul.001G017300.1	142.138	73.44	0.517	0	PF07723;PF00646;PF08387 GO:0005515 AT1G13570.1 F-box/RNI-like superfamily protein
Phvul.008G011000.1	6304.98	9390.51	1.489	0	PF00022 PTHR11937;PTHR11937:SF77 KOG0676 K10355 AT3G12110.1 ACT11 actin-11
Phvul.L005800.1	9.243	34.823	3.767	0	PF01370 PTHR10366;PTHR10366:SF9 KOG1502 GO:0003854;GO:0016616;GO:0006694;GO:0055114;GO:0003824;GO:0050662;GO:0044237 AT5G19440.1 NAD(P)-binding Rossmann-fold superfamily protein
Phvul.003G040000.1	9674.82	14273	1.475	0	PF03214 2.4.1.-;5.4.99.- K13379 GO:0008466;GO:0016758;GO:0007047;GO:0030244;GO:0005618;GO:0030054 AT3G08900.1 RGP;RGP3 reversibly glycosylated polypeptide 3
Phvul.009G119300.1	1811.29	3055.25	1.687	0	PF00403 PTHR22814;PTHR22814:SF26 KOG1603 GO:0046872;GO:0030001 AT4G38580.1 ATFP6;FP6;HIPP26 farnesylated protein 6
Phvul.001G254000.1	759.062	476.438	0.628	0	PF02183;PF00046 PTHR24326;PTHR24326:SF221 KOG0483 GO:0003700;GO:0043565;GO:0006355;GO:0003677;GO:0005634 AT4G40060.1 ATHB-16;ATHB16;HB16 homeobox protein 16
Phvul.011G072100.1	1803.92	2732.31	1.515	0	PF00335 PTHR19282;PTHR19282:SF69 GO:0016021 AT3G45600.1 TET3 tetraspanin3
Phvul.001G033100.1	570.667	341.401	0.598	0	PF05907 PTHR12857 AT4G32930.1
Phvul.002G003100.1	242.853	137.941	0.568	0	PF04570 AT5G47060.1 Protein of unknown function (DUF581)
Phvul.001G087200.1	4424.31	6564.16	1.484	0	PF05753 PTHR12861 KOG3317 K13250 GO:0005783;GO:0016021 AT5G14030.1 translocon-associated protein beta (TRAPB) family protein
Phvul.006G168600.1	63.392	27.345	0.431	0	PF04520 AT2G34340.1 Protein of unknown function; DUF584
Phvul.002G319800.1	926.966	1404.74	1.515	0	PF05529 GO:0006886;GO:0005783;GO:0016021 AT5G17190.1
Phvul.004G034500.1	1058.24	1599.97	1.512	0	PF00984;PF03720;PF03721 PTHR11374 KOG2666 1.1.1.22 K00012 GO:0016616;GO:0051287;GO:0055114 AT3G29360.1 UDP-glucose 6-dehydrogenase family protein
Phvul.006G143500.1	2124.93	3154.9	1.485	0	PF01557;PF09298 PTHR11820:SF1;PTHR11820 KOG2843 3.7.1.2 K01555 GO:0003824;GO:0008152;GO:0004334;GO:0009072 AT1G12050.1 fumarylacetoacetase; putative
Phvul.002G286200.1	1254.51	2175.72	1.734	0	PF11820 AT3G48660.1 Protein of unknown function (DUF 3339)
Phvul.004G086600.1	81.692	167.472	2.05	0
Phvul.002G003400.1	8.858	0	0	0	PF02297 PTHR11387;PTHR11387:SF10 KOG3057 1.9.3.1 K02267 GO:0004129;GO:0005739 AT1G32710.1 Cytochrome c oxidase; subunit Vib family protein
Phvul.009G085300.1	2027.67	2976.62	1.468	0	PF00643;PF06203 KOG1601 GO:0008270;GO:0005622;GO:0005515 AT5G24930.1 ATCOL4;COL4 CONSTANS-like 4
Phvul.009G023100.1	430.654	266.821	0.62	0	PF00483 PTHR22572;PTHR22572:SF10 KOG1322 2.7.7.27 K00975 GO:0016779;GO:0009058 AT4G39210.1 APL3 Glucose-1-phosphate adenylyltransferase family protein
Phvul.008G189200.1	20478.3	30534.2	1.491	0	PF00274 PTHR11627 KOG1557 4.1.2.13 K01623 GO:0004332;GO:0006096 AT2G36460.1 Aldolase superfamily protein
Phvul.010G043500.1	8043.59	11979.6	1.489	0	PF00252 PTHR11726 KOG0857 K02866 GO:0003735;GO:0006412;GO:0005840 AT1G26910.1 RPL10B Ribosomal protein L16p/L10e family protein
Phvul.004G119600.1	676.087	1051.62	1.555	0	PF00447 PTHR10015;PTHR10015:SF7 GO:0003700;GO:0043565;GO:0006355;GO:0005634 AT5G62020.1 AT-HSFB2A;HSFB2A heat shock transcription factor B2A
Phvul.007G273600.1	37.022	80.307	2.169	0	AT4G14380.1
Phvul.001G172000.1	421.118	684.902	1.626	0	PF06814 PTHR21229;PTHR21229:SF2 KOG2569 GO:0016021 AT5G18520.1 Lung seven transmembrane receptor family protein
Phvul.006G179100.1	2.053	20.815	10.138	0
Phvul.001G049800.1	78.363	31.714	0.405	0	PF00400 PTHR19932:SF11;PTHR19932 KOG0293 GO:0005515 AT1G80490.2 TPR1 TOPLESS-related 1
Phvul.009G148900.1	156.445	256.31	1.638	0	PF01095;PF04043 PTHR22931;PTHR22931:SF5 GO:0030599;GO:0042545;GO:0005618;GO:0004857 AT5G09760.1 Plant invertase/pectin methylesterase inhibitor superfamily
Phvul.009G123700.1	26.866	81.701	3.041	0	PF00892 GO:0016020 AT4G08290.1 nodulin MtN21 /EamA-like transporter family protein
Phvul.002G084200.1	136.273	53.12	0.39	0	PF05199;PF00732 PTHR11552:SF31;PTHR11552 KOG1238 GO:0016614;GO:0050660;GO:0055114 AT1G14190.1 Glucose-methanol-choline (GMC) oxidoreductase family protein
Phvul.011G186100.1	879.786	499.024	0.567	0	PF07333 AT4G19038.1 LCR15 low-molecular-weight cysteine-rich 15
Phvul.004G001000.1	779.558	1177.7	1.511	0	PF00022 PTHR11937;PTHR11937:SF77 KOG0676 K10355 AT3G12110.1 ACT11 actin-11
Phvul.009G127900.1	115.884	60.849	0.525	0	PF01566 PTHR11706;PTHR11706:SF10 KOG1291 GO:0005215;GO:0006810;GO:0016020 AT1G15960.1 ATNRAMP6;NRAMP6 NRAMP metal ion transporter 6
Phvul.005G025900.1	11135.8	16612.8	1.492	0	PF00026 PTHR13683;PTHR13683:SF98 KOG1339 GO:0004190;GO:0006508 AT5G07030.1 Eukaryotic aspartyl protease family protein
Phvul.008G030500.1	1.033	16.646	16.121	0	KOG2662 AT5G09690.2 ATMGT7;MGT7;MRS2-7 magnesium transporter 7
Phvul.007G110600.1	1426.99	2734.55	1.916	0	PF04674 AT2G17230.1 EXL5 EXORDIUM like 5
Phvul.001G051300.1	1803.88	2712.17	1.504	0	PF00646 PTHR23125;PTHR23125:SF106 KOG1947 K14515 GO:0005515 AT2G25490.1 EBF1;FBL6 EIN3-binding F box protein 1
Phvul.001G115600.1	247.951	398.825	1.608	0	AT4G23620.1 Ribosomal protein L25/Gln-tRNA synthetase; anti-codon-binding domain
Phvul.004G045600.1	217.291	336.661	1.549	0	PTHR22763 AT3G02340.1 RING/U-box superfamily protein
Phvul.001G102200.1	384.369	224.329	0.584	0	PF01399 PTHR10678 KOG1464 K12176 GO:0005515 AT2G26990.1 ATCSN2;COP12;CSN2;FUS12 proteasome family protein
Phvul.009G093200.1	1047.28	1639.27	1.565	0	PF00646 PTHR23125;PTHR23125:SF106 KOG1947 GO:0005515 AT2G25490.1 EBF1;FBL6 EIN3-binding F box protein 1
Phvul.003G029200.1	381.5	616.663	1.616	0	PF03547 KOG2722 GO:0055085;GO:0016021 AT1G71090.1 Auxin efflux carrier family protein
Phvul.006G021800.1	5023	8270.87	1.647	0	PF00036 PTHR23050:SF20;PTHR23050 KOG0027 K02183 GO:0005509;GO:0007165;GO:0005578 AT2G27030.3 ACAM-2;CAM5 calmodulin 5
Phvul.004G109200.1	178.985	90.666	0.507	0
Phvul.008G282800.1	128.086	228.099	1.781	0	PF01490 PTHR22950 KOG1303 AT5G23810.1 AAP7 amino acid permease 7
Phvul.001G031700.1	70.423	30.941	0.439	0	PF00226 PTHR25040;PTHR25040:SF165 GO:0031072 AT4G07990.2 Chaperone DnaJ-domain superfamily protein
Phvul.002G092100.1	9.688	38.314	3.955	0	PF00249 PTHR10641 KOG0048 GO:0003677 AT2G16720.1 ATMYB7;ATY49;MYB7 myb domain protein 7
Phvul.002G304000.1	2575.97	4110.27	1.596	0	PF08211;PF00383 PTHR11644;PTHR11644:SF5 KOG0833 GO:0008270;GO:0016787;GO:0004126 AT2G19570.1 AT-CDA1;CDA1;DESZ cytidine deaminase 1
Phvul.003G274300.1	264.624	151.705	0.573	0	PF00439 PTHR22880:SF80;PTHR22880 GO:0005515 AT2G34900.1 GTE01;GTE1;IMB1 Transcription factor GTE6
Phvul.007G051800.1	68.933	31.936	0.463	0	AT4G21215.2
Phvul.006G185400.1	32.57	83.177	2.554	0	PF00179 PTHR24067;PTHR24067:SF12 KOG0417 GO:0016881 AT2G33770.1 ATUBC24;PHO2;UBC24 phosphate 2
Phvul.009G218400.1	8.711	0	0	0	AT1G30800.1 Fasciclin-like arabinogalactan family protein
Phvul.009G056100.1	13.617	43.402	3.187	0
Phvul.007G084100.1	125.56	66.679	0.531	0	PF03372 PTHR11200:SF29;PTHR11200 KOG0565 AT1G71710.1 DNAse I-like superfamily protein
Phvul.004G135800.1	34.829	79.133	2.272	0	PF02065 PTHR11452 KOG2366 3.2.1.22 K07407 GO:0004553;GO:0005975 AT5G08370.1 AGAL2;AtAGAL2 alpha-galactosidase 2
Phvul.009G257600.1	46.483	15.443	0.332	0	PF01565;PF04030 PTHR13878;PTHR13878:SF10 KOG4730 GO:0008762;GO:0016491;GO:0050660;GO:0055114;GO:0003885;GO:0016020 AT2G46760.1 D-arabinono-1;4-lactone oxidase family protein
Phvul.001G186000.1	1222.23	1942.16	1.589	0	PF08534 PTHR10430 KOG0541 GO:0016209;GO:0016491;GO:0055114 AT3G52960.1 Thioredoxin superfamily protein
Phvul.001G168700.1	0.115	9.856	85.483	0	PF00010 PTHR12565;PTHR12565:SF7 GO:0030528;GO:0006355 AT2G20180.2 PIF1;PIL5 phytochrome interacting factor 3-like 5
Phvul.006G209600.1	24.543	3.297	0.134	0	PF00067 PTHR24298:SF44;PTHR24298 KOG0156 GO:0005506;GO:0009055;GO:0016705;GO:0020037;GO:0055114 AT3G26300.1 CYP71B34 cytochrome P450; family 71; subfamily B; polypeptide 34
Phvul.009G042900.1	806.77	521.86	0.647	0	PF07500;PF01096;PF08711 PTHR11477 KOG1105 K03145 GO:0003676;GO:0008270;GO:0006351;GO:0003677;GO:0005634;GO:0030528 AT2G38560.1 TFIIS transcript elongation factor IIS
Phvul.003G198600.1	71.126	134.344	1.889	0	AT5G62865.1
Phvul.003G130500.1	1007.75	1508.66	1.497	0	PF08246 PTHR12411:SF50;PTHR12411 GO:0008234 AT5G60360.3 AALP;ALP;SAG2 aleurain-like protease
Phvul.005G066600.1	1514.19	1007.16	0.665	0	PF00244 PTHR18860 KOG0841 GO:0019904 AT2G42590.2 GF14 MU;GRF9 general regulatory factor 9
Phvul.008G084900.1	73.237	32.249	0.44	0	PF04844 AT1G06920.1 ATOFP4;OFP4 ovate family protein 4
Phvul.007G014100.1	697.762	1153.01	1.652	0	PF00097 PTHR22763 AT5G64920.1 CIP8 COP1-interacting protein 8
Phvul.002G224800.1	114.201	253.378	2.219	0	PF00450 PTHR11802;PTHR11802:SF8 KOG1282 3.4.16.5 K13289 GO:0004185;GO:0006508 AT1G11080.2 scpl31 serine carboxypeptidase-like 31
Phvul.003G173100.1	906.272	1360.45	1.501	0	AT5G25280.1 serine-rich protein-related
Phvul.005G020200.1	67.579	126.74	1.875	0	PF01789 GO:0005509;GO:0015979;GO:0009523;GO:0009654;GO:0019898 AT3G63540.1 Mog1/PsbP/DUF1795-like photosystem II reaction center PsbP family protein
Phvul.003G058700.1	453.663	271.301	0.598	0	PTHR23315:SF38;PTHR23315 AT2G27430.1 ARM repeat superfamily protein
Phvul.007G170400.1	516.451	315.39	0.611	0	PF02567 PTHR13774;PTHR13774:SF12 KOG3033 K06998 GO:0003824;GO:0009058 AT1G03210.1 Phenazine biosynthesis PhzC/PhzF protein
Phvul.007G013000.1	333.216	537.866	1.614	0	PF00026 PTHR13683;PTHR13683:SF98 KOG1339 GO:0004190;GO:0006508 AT3G20015.1 Eukaryotic aspartyl protease family protein
Phvul.008G215500.1	39.299	5.654	0.144	0	PF00657 PTHR22835;PTHR22835:SF39 GO:0016788;GO:0006629 AT2G04570.1 GDSL-like Lipase/Acylhydrolase superfamily protein
Phvul.007G190000.1	37.822	94.255	2.492	0	AT5G44005.1
Phvul.003G112500.1	247.406	140.814	0.569	0	PTHR13491 AT5G49400.1 zinc knuckle (CCHC-type) family protein
Phvul.007G072600.1	822.146	526.86	0.641	0	PF00106 PTHR24320 KOG1208 GO:0016491;GO:0008152;GO:0003824;GO:0050662;GO:0044237 AT4G23420.1 NAD(P)-binding Rossmann-fold superfamily protein
Phvul.003G042000.1	103.462	184.656	1.785	0	PF07897 AT1G13740.1 AFP2 ABI five binding protein 2
Phvul.002G187600.1	281.239	163.311	0.581	0	AT1G30880.1
Phvul.007G015300.1	86.827	43.708	0.503	0	PF01535 PTHR24015 AT3G59040.1 Tetratricopeptide repeat (TPR)-like superfamily protein
Phvul.004G093300.1	589.407	898.771	1.525	0	PF03552 PTHR13301;PTHR13301:SF1 2.4.1.12 K10999 GO:0016760;GO:0030244;GO:0016020 AT5G64740.1 CESA6;E112;IXR2;PRC1 cellulose synthase 6
Phvul.007G154100.1	118.569	53.317	0.45	0	PTHR22904;PTHR22904:SF125 KOG0551 AT1G04130.1 Tetratricopeptide repeat (TPR)-like superfamily protein
Phvul.006G176900.1	339.797	541.527	1.594	0	PF00468 GO:0003735;GO:0006412;GO:0005622;GO:0005840 AT1G29070.1 Ribosomal protein L34
Phvul.006G143400.1	85.65	152.471	1.78	0	PF02179 GO:0051087;GO:0006915 AT1G12060.1 ATBAG5;BAG5 BCL-2-associated athanogene 5
Phvul.011G209400.1	153.663	83.704	0.545	0	PF00191 PTHR10502:SF10;PTHR10502 KOG0819 GO:0005509;GO:0005544 AT2G38750.1 ANNAT4 annexin 4
Phvul.005G107800.1	1709.91	2910.43	1.702	0	PF12609 AT4G28240.1 Wound-responsive family protein
Phvul.003G202800.1	237.966	139.339	0.586	0	PF00789 PTHR23322:SF15;PTHR23322 KOG2689 GO:0005515 AT4G10790.1 UBX domain-containing protein
Phvul.010G128900.1	939.45	2202.63	2.345	0	PF00067 PTHR24298:SF44;PTHR24298 KOG0156 GO:0005506;GO:0009055;GO:0016705;GO:0020037;GO:0055114 AT5G07990.1 CYP75B1;D501;TT7 Cytochrome P450 superfamily protein
Phvul.002G009300.1	53.024	21.672	0.409	0	PF06404 GO:0008083;GO:0008283;GO:0005576 AT3G49780.1 ATPSK3 (FORMER SYMBOL);ATPSK4;PSK4 phytosulfokine 4 precursor
Phvul.003G092100.1	59.785	114.512	1.915	0	PF00026 PTHR13683;PTHR13683:SF100 KOG1339 GO:0004190;GO:0006508 AT1G03220.1 Eukaryotic aspartyl protease family protein
Phvul.003G186300.1	631.792	1044.74	1.654	0.001	PF02507 K02694 GO:0015979;GO:0009522;GO:0009538 AT1G31330.1 PSAF photosystem I subunit F
Phvul.004G158500.1	286.126	176.397	0.617	0.001	AT1G73885.1
Phvul.007G173000.1	19.353	52.017	2.688	0.001	PF04844 AT1G05420.1 ATOFP12;OFP12 ovate family protein 12
Phvul.003G237300.1	19249.9	28229.7	1.466	0.001	PF05922;PF00082;PF02225 PTHR10795;PTHR10795:SF17 GO:0004252;GO:0006508;GO:0042802;GO:0043086 AT5G67360.1 ARA12 Subtilase family protein
Phvul.008G176200.1	2309.45	3388.42	1.467	0.001	PF01474 PTHR21337 2.5.1.54 K01626 GO:0003849;GO:0009073 AT1G22410.1 Class-II DAHP synthetase family protein
Phvul.004G154000.1	129.904	65.483	0.504	0.001	PF02453 PTHR10994:SF27;PTHR10994 KOG1792 GO:0005783 AT3G18260.1 Reticulon family protein
Phvul.008G283000.1	112.581	55.043	0.489	0.001	PF01490 PTHR22950 KOG1303 AT5G23810.1 AAP7 amino acid permease 7
Phvul.003G052500.1	3309.2	4781.08	1.445	0.001	PF00171 PTHR11699;PTHR11699:SF46 KOG2450 1.2.1.3 K00128 GO:0016491;GO:0008152;GO:0055114 AT3G48000.1 ALDH2;ALDH2A;ALDH2B4 aldehyde dehydrogenase 2B4
Phvul.005G182200.1	2246.23	3386.83	1.508	0.001	PF01248 PTHR11843 KOG3406 K02951 GO:0006412;GO:0005840;GO:0005622;GO:0003735 AT2G32060.1 Ribosomal protein L7Ae/L30e/S12e/Gadd45 family protein
Phvul.004G123800.1	189.308	307.796	1.626	0.001	PF07859 PTHR23024:SF10;PTHR23024 KOG1515 GO:0016787;GO:0008152 AT5G62180.1 AtCXE20;CXE20 carboxyesterase 20
Phvul.002G312200.1	182.796	333.744	1.826	0.001	AT1G55205.1
Phvul.008G225300.1	599.938	975.237	1.626	0.001	PF01490 PTHR22950:SF14;PTHR22950 KOG1303 K13946 AT2G38120.1 AUX1;MAP1;PIR1;WAV5 Transmembrane amino acid transporter family protein
Phvul.007G013100.1	13.352	1.173	0.088	0.001	AT1G77280.1 Protein kinase protein with adenine nucleotide alpha hydrolases-like domain
Phvul.007G062000.1	114.628	43.817	0.382	0.001	PF00504 PTHR14154:SF1;PTHR14154 AT3G22840.1 ELIP;ELIP1 Chlorophyll A-B binding family protein
Phvul.011G215600.1	129.507	315.921	2.439	0.001	PF00083 PTHR24064:SF40;PTHR24064 KOG0255 GO:0022857;GO:0055085;GO:0016021 AT1G16390.1 3-Oct;ATOCT3 organic cation/carnitine transporter 3
Phvul.003G125900.1	293.796	797.056	2.713	0.001	PF00097 PTHR22764;PTHR22764:SF31 AT5G20885.1 RING/U-box superfamily protein
Phvul.004G134200.1	15.578	59.476	3.818	0.001	PF04654 AT4G31330.1 Protein of unknown function; DUF599
Phvul.006G089000.1	2386.94	5801.26	2.43	0.001	PF05564 AT1G56220.3 Dormancy/auxin associated family protein
Phvul.006G168200.1	217.815	129.99	0.597	0.001	PF06201 PTHR12175 KOG1730 AT2G25950.1 Protein of unknown function (DUF1000)
Phvul.008G107200.1	1007.21	1524.62	1.514	0.001	PF00854 PTHR11654:SF37;PTHR11654 KOG1237 GO:0005215;GO:0006857;GO:0016020;GO:0055085;GO:0016021 AT3G54140.1 ATPTR1;PTR1 peptide transporter 1
Phvul.008G264900.1	806.485	1166.3	1.446	0.001	PF01423 PTHR10701 KOG3168 K11086 AT5G44500.1 Small nuclear ribonucleoprotein family protein
Phvul.003G199200.1	21.977	70.194	3.194	0.001	PF00514;PF04564 PTHR23315:SF32;PTHR23315 GO:0005515;GO:0004842;GO:0016567;GO:0000151 AT1G60190.1 ARM repeat superfamily protein
Phvul.005G146800.1	205.326	129.235	0.629	0.001	PTHR10918;PTHR10918:SF8 AT5G59210.1 myosin heavy chain-related
Phvul.008G038100.1	8035.53	11501.5	1.431	0.001	PF01053 PTHR11808;PTHR11808:SF14 KOG0053 2.5.1.48 K01739 GO:0030170;GO:0006520;GO:0016829 AT3G01120.1 ATCYS1;CGS;CGS1;MTO1 Pyridoxal phosphate (PLP)-dependent transferases superfamily protein
Phvul.009G214600.1	135.778	69.68	0.513	0.001	AT1G29530.1
Phvul.008G047000.1	17.452	42.417	2.431	0.001	PF01764 PTHR21493:SF9;PTHR21493 KOG4569 GO:0004806;GO:0006629 AT2G44810.1 DAD1 alpha/beta-Hydrolases superfamily protein
Phvul.007G250300.1	5728.34	8983.14	1.568	0.001	PF00933;PF01915 GO:0004553;GO:0005975 AT5G20950.1 Glycosyl hydrolase family protein
Phvul.007G055900.1	1045.34	1631.12	1.56	0.001	PF02531 K02692 GO:0015979;GO:0009522;GO:0009538 AT1G03130.1 PSAD-2 photosystem I subunit D-2
Phvul.002G211000.1	446.891	1096.75	2.454	0.001	AT5G64310.1 AGP1;ATAGP1 arabinogalactan protein 1
Phvul.003G258700.1	368.379	576.621	1.565	0.001	PF00560 PTHR24420 KOG4579 GO:0005515 AT5G66330.1 Leucine-rich repeat (LRR) family protein
Phvul.003G027100.1	120.366	57.473	0.477	0.001	PF02365 GO:0003677;GO:0006355 AT1G25580.1 ANAC008;SOG1 NAC (No Apical Meristem) domain transcriptional regulator superfamily protein
Phvul.008G284200.1	36.937	12.613	0.341	0.001	PF05996 1.3.7.4 K08101 GO:0016636;GO:0050897;GO:0010024;GO:0055114 AT3G09150.2 ATHY2;GUN3;HY2 phytochromobilin:ferredoxin oxidoreductase; chloroplast / phytochromobilin synthase (HY2)
Phvul.006G126600.1	74.901	28.915	0.386	0.001	PF01852;PF00046 PTHR24325:SF193;PTHR24325 GO:0003700;GO:0043565;GO:0006355 AT1G73360.1 ATHDG11;EDT1;HDG11 homeodomain GLABROUS 11
Phvul.009G209100.1	1433.9	2168.2	1.512	0.001	PF02990 PTHR10766;PTHR10766:SF1 KOG1278 GO:0016021 AT5G35160.2 Endomembrane protein 70 protein family
Phvul.001G085200.1	134.884	578.04	4.285	0.001	PF07207 AT3G26740.1 CCL CCR-like
Phvul.003G171100.1	450.449	279.145	0.62	0.001	AT2G11910.1
Phvul.008G172200.1	202.58	317.936	1.569	0.001	PF00847 GO:0003700;GO:0006355 AT1G78080.1 RAP2.4 related to AP2 4
Phvul.004G107700.1	1377.5	494.965	0.359	0.001	PF02518;PF00183 PTHR11528 KOG0019 K04079 GO:0005524;GO:0051082;GO:0006457;GO:0006950 AT5G52640.1 ATHS83;AtHsp90-1;ATHSP90.1;HSP81-1;HSP81.1;HSP83;HSP90.1 heat shock protein 90.1
Phvul.010G010400.1	1503.2	2372.39	1.578	0.001	PF00173 PTHR19359 KOG0537 GO:0020037 AT2G32720.1 ATCB5-B;B5 #4;CB5-B cytochrome B5 isoform B
Phvul.009G039900.1	911.478	1406.52	1.543	0.001	PF05978 PTHR23294 KOG3098 GO:0055085;GO:0016021 AT1G18010.1 Major facilitator superfamily protein
Phvul.010G024500.1	2397.22	1468.15	0.612	0.001	PF00254;PF00515 PTHR10516:SF66;PTHR10516 KOG0543 5.2.1.8 K09571 GO:0006457;GO:0005515 AT3G25230.1 ATFKBP62;FKBP62;ROF1 rotamase FKBP 1
Phvul.001G093700.1	1797.38	1203.74	0.67	0.001	PF10539 AT3G27090.1 DCD (Development and Cell Death) domain protein
Phvul.008G086500.1	88.308	43.34	0.491	0.001	PF05701 AT2G38370.1 Plant protein of unknown function (DUF827)
Phvul.002G201700.1	226.634	468.922	2.069	0.001	PF00560;PF08263 PTHR24420 GO:0005515 AT5G06860.1 ATPGIP1;PGIP1 polygalacturonase inhibiting protein 1
Phvul.002G241400.1	87.122	166.381	1.91	0.001	PF02798;PF00043 PTHR11260:SF16;PTHR11260 KOG0406 GO:0005515 AT2G29420.1 ATGSTU7;GST25;GSTU7 glutathione S-transferase tau 7
Phvul.004G138900.1	579.705	905.783	1.562	0.001	PF03169 KOG2262 GO:0055085 AT1G65730.1 YSL7 YELLOW STRIPE like 7
Phvul.005G021000.1	3392.62	4929.8	1.453	0.001	PF00213 PTHR11910 KOG1662 3.6.3.14 K02137 GO:0046933;GO:0015986;GO:0045261;GO:0005886 AT5G13450.1 ATP5 delta subunit of Mt ATP synthase
Phvul.002G316100.1	403.589	627.049	1.554	0.001	PF00643;PF06203 KOG1601 GO:0008270;GO:0005622;GO:0005515 AT1G25440.1 B-box type zinc finger protein with CCT domain
Phvul.003G062800.1	31.598	9.542	0.302	0.001	PF07690 PTHR24003;PTHR24003:SF2 KOG2533 GO:0055085;GO:0016021 AT1G12940.1 ATNRT2.5;NRT2.5 nitrate transporter2.5
Phvul.008G015500.1	1560.9	2316.77	1.484	0.001	PF01545 PTHR11562;PTHR11562:SF10 KOG1485 GO:0008324;GO:0006812;GO:0055085;GO:0016021 AT2G39450.1 ATMTP11;MTP11 Cation efflux family protein
Phvul.004G114400.1	1552.46	938.854	0.605	0.001	PF06521 AT5G52390.1 PAR1 protein
Phvul.001G219100.1	21.327	52.121	2.444	0.001	AT2G46940.1
Phvul.003G272900.1	137.155	239.368	1.745	0.001	PF05368 PTHR14194;PTHR14194:SF8 1.3.1.- K00224 GO:0003854;GO:0016616;GO:0006694;GO:0055114;GO:0003824;GO:0050662;GO:0044237 AT1G32100.1 ATPRR1;PRR1 pinoresinol reductase 1
Phvul.011G113900.1	616.716	951.456	1.543	0.001	PF07223 AT4G28300.1 Protein of unknown function (DUF1421)
Phvul.010G152700.1	340.385	534.232	1.569	0.001	AT1G80310.1 sulfate transmembrane transporters
Phvul.003G291800.1	143.088	81.472	0.569	0.001	PF00170 PTHR22952:SF40;PTHR22952 K14432 GO:0003700;GO:0043565;GO:0046983;GO:0006355 AT1G45249.1 ABF2;AREB1;ATAREB1 abscisic acid responsive elements-binding factor 2
Phvul.002G016000.1	331.163	525.018	1.585	0.001	PF03360 PTHR10896;PTHR10896:SF1 KOG1476 GO:0015018;GO:0016020 AT5G67230.1 I14H;IRX14-L Nucleotide-diphospho-sugar transferases superfamily protein
Phvul.003G056500.1	78.695	34.43	0.438	0.001	PF02671 PTHR12346 GO:0006355;GO:0005634 AT3G01320.1 SNL1 SIN3-like 1
Phvul.010G160300.1	317.79	212.176	0.668	0.001	PF03470;PF03469;PF03468 PTHR21596:SF3;PTHR21596 AT1G15910.1 XH/XS domain-containing protein
Phvul.007G108500.1	46.235	14.984	0.324	0.001	PF00249 PTHR10641 KOG0048 K09422 GO:0003677 AT3G23250.1 ATMYB15;ATY19;MYB15 myb domain protein 15
Phvul.001G143100.1	186.076	296.131	1.591	0.001	PF03760 GO:0009790 AT5G06760.1 LEA4-5 Late Embryogenesis Abundant 4-5
Phvul.009G089600.1	534.344	1061.72	1.987	0.001	AT2G25250.1
Phvul.008G057300.1	1282.09	1887.65	1.472	0.001	PF02453 PTHR10994:SF27;PTHR10994 KOG1792 GO:0005783 AT2G46170.1 Reticulon family protein
Phvul.005G004000.1	672.979	991.252	1.473	0.001	PF01241 K08905 GO:0015979;GO:0009522;GO:0016020 AT1G55670.1 PSAG photosystem I subunit G
Phvul.006G212200.1	415.54	243.453	0.586	0.001	PF00466 PTHR21141;PTHR21141:SF1 KOG0816 GO:0042254;GO:0005622 AT1G25260.1 Ribosomal protein L10 family protein
Phvul.010G163400.1	1262.85	1836.1	1.454	0.001	PF02325 GO:0016020 AT4G27990.1 ATYLMG1-2;YLMG1-2 YGGT family protein
Phvul.010G128200.1	44.496	12.426	0.279	0.001	PF00092 PTHR10338;PTHR10338:SF8 GO:0005515 AT1G72500.1
Phvul.007G252000.1	9.876	0.18	0.018	0.001	PF00045
Phvul.001G039200.1	131.077	234.353	1.788	0.001	PF06596 GO:0015979;GO:0009523;GO:0016020 AT2G06520.1 PSBX photosystem II subunit X
Phvul.011G209000.1	475.662	298.714	0.628	0.001	PF00026 PTHR13683;PTHR13683:SF98 KOG1339 GO:0004190;GO:0006508 AT1G64830.1 Eukaryotic aspartyl protease family protein
Phvul.003G125800.1	276.715	170.15	0.615	0.001	PF01363 PTHR13856;PTHR13856:SF64 GO:0046872 AT2G26210.1 Ankyrin repeat family protein
Phvul.001G004000.1	1599.76	2503.35	1.565	0.001	PF08240;PF00107 PTHR11695;PTHR11695:SF285 KOG0023 GO:0008270;GO:0016491;GO:0055114 AT4G39330.1 ATCAD9;CAD9 cinnamyl alcohol dehydrogenase 9
Phvul.008G137600.1	224.368	373.285	1.664	0.001	PF03819 PTHR14552:SF2;PTHR14552 AT3G25400.1
Phvul.005G068100.1	509.485	833.235	1.635	0.001	PF01699 PTHR10891;PTHR10891:SF44 GO:0055085;GO:0016021 AT1G53210.1 sodium/calcium exchanger family protein / calcium-binding EF hand family protein
Phvul.011G211200.1	1605.98	1074.1	0.669	0.001	PF03055 PTHR10543;PTHR10543:SF1 KOG1285 K11159 AT3G63520.1 ATCCD1;ATNCED1;CCD1;NCED1 carotenoid cleavage dioxygenase 1
Phvul.001G017800.1	1709.47	2485.82	1.454	0.001	PF00067 4.2.1.92 K01723 GO:0005506;GO:0009055;GO:0016705;GO:0020037;GO:0055114 AT5G42650.1 AOS;CYP74A;DDE2 allene oxide synthase
Phvul.008G114300.1	21.477	54.321	2.529	0.001	PF07526;PF00046 PTHR11850;PTHR11850:SF51 KOG0773 GO:0003700;GO:0043565;GO:0006355;GO:0003677;GO:0005634 AT5G02030.1 BLH9;BLR;HB-6;LSN;PNY;RPL;VAN POX (plant homeobox) family protein
Phvul.003G214400.1	396.125	600.793	1.517	0.001	PF01370 PTHR10366;PTHR10366:SF42 KOG1371 GO:0016491;GO:0008152;GO:0003854;GO:0016616;GO:0006694;GO:0055114;GO:0003824;GO:0050662;GO:0044237;GO:0009058;GO:0008831;GO:0045226 AT1G02000.1 GAE2 UDP-D-glucuronate 4-epimerase 2
Phvul.009G090800.1	83.364	158.199	1.898	0.001	AT2G25270.1
Phvul.011G114100.1	468.55	707.978	1.511	0.001	PF00677 PTHR21098 KOG3310 2.5.1.9 K00793 GO:0004746;GO:0009231 AT2G20690.1 lumazine-binding family protein
Phvul.004G056500.1	0.565	18.334	32.476	0.001
Phvul.011G045000.1	5971.78	11115.7	1.861	0.001	PF00076 PTHR24012;PTHR24012:SF31 KOG0107 GO:0003676 AT2G21660.1 ATGRP7;CCR2;GR-RBP7;GRP7 cold; circadian rhythm; and rna binding 2
Phvul.011G069900.1	352.175	605.661	1.72	0.001	PF00704 PTHR11177;PTHR11177:SF85 GO:0004553;GO:0005975
Phvul.002G231600.1	39.783	9.269	0.233	0.001	PF00011 PTHR11527;PTHR11527:SF14 KOG0710 AT1G53540.1 HSP20-like chaperones superfamily protein
Phvul.011G166200.1	3867.56	5975.08	1.545	0.001	PF10559;PF00344 PTHR10906 KOG1373 K10956 GO:0015450;GO:0015031;GO:0016020 AT2G34250.1 SecY protein transport family protein
Phvul.004G139600.1	220.892	344.724	1.561	0.001	PF00097 PTHR22763 AT3G19950.1 RING/U-box superfamily protein
Phvul.001G177000.1	4067.22	9719.07	2.39	0.001	PF00230 PTHR19139;PTHR19139:SF27 KOG0223 GO:0005215;GO:0006810;GO:0016020 AT2G39010.1 PIP2;6;PIP2E plasma membrane intrinsic protein 2E
Phvul.002G061700.1	313.592	513.541	1.638	0.001	AT1G62520.1
Phvul.008G016500.1	43.971	13.933	0.317	0.001	PF00612;PF02179 GO:0005515;GO:0051087;GO:0006915 AT1G12060.1 ATBAG5;BAG5 BCL-2-associated athanogene 5
Phvul.007G062400.1	2764.43	4016.82	1.453	0.001	PF12481;PF12504 PTHR11772 AT3G22850.1 Aluminium induced protein with YGL and LRDR motifs
Phvul.011G064500.1	3053.58	4738.74	1.552	0.001	PF00022 PTHR11937;PTHR11937:SF77 KOG0676 K10355 AT3G12110.1 ACT11 actin-11
Phvul.008G132700.1	12.642	0	0	0.001	AT4G13030.1 P-loop containing nucleoside triphosphate hydrolases superfamily protein
Phvul.006G067000.1	935.021	587.228	0.628	0.001
Phvul.011G129700.1	221.729	383.734	1.731	0.001	PTHR23125:SF211;PTHR23125 AT2G42620.1 MAX2;ORE9;PPS RNI-like superfamily protein
Phvul.003G197400.1	3621.87	6076.25	1.678	0.001	PF02704 AT5G14920.1 Gibberellin-regulated family protein
Phvul.002G170800.1	195.489	313.953	1.606	0.001	PF00445 PTHR11240 KOG1642 GO:0003723;GO:0033897 AT2G02990.1 ATRNS1;RNS1 ribonuclease 1
Phvul.005G032700.1	273.565	701.001	2.562	0.001	PF03018 PTHR21495 AT1G65870.1 Disease resistance-responsive (dirigent-like protein) family protein
Phvul.003G208700.1	0.461	11.948	25.906	0.001	AT5G50335.1
Phvul.002G315500.1	216.336	122.683	0.567	0.001	PF11744 KOG4711 GO:0006810;GO:0005886;GO:0010044 AT3G18440.1 ALMT9;AtALMT9 aluminum-activated malate transporter 9
Phvul.010G076500.1	40.598	13.753	0.339	0.001	AT5G01370.1 ACI1 ALC-interacting protein 1
Phvul.003G148600.1	95.668	172.48	1.803	0.001	PF03822;PF00069 PTHR24343;PTHR24343:SF129 KOG0583 GO:0004672;GO:0005524;GO:0006468;GO:0003824;GO:0007165 AT5G57630.1 CIPK21;SnRK3.4 CBL-interacting protein kinase 21
Phvul.005G086200.1	0.34	10.264	30.195	0.001	PF10597 PTHR11140 AT1G80070.1 EMB14;EMB177;EMB33;SUS2 Pre-mRNA-processing-splicing factor
Phvul.011G027700.1	1106.98	1818.95	1.643	0.001	PF00542 PTHR11809:SF14;PTHR11809 KOG1715 K02935 GO:0003735;GO:0006412;GO:0005622;GO:0005840 AT3G27850.1 RPL12-C ribosomal protein L12-C
Phvul.004G012400.1	1221.26	1748.11	1.431	0.001	PF00076;PF12353 PTHR10352 KOG0122 K03248 GO:0003676 AT3G11400.1 ATEIF3G1;EIF3G1 eukaryotic translation initiation factor 3G1
Phvul.007G082500.1	100.485	170.677	1.699	0.001	PF00069 PTHR24420;PTHR24420:SF361 KOG1187 GO:0004672;GO:0005524;GO:0006468 AT5G42440.1 Protein kinase superfamily protein
Phvul.007G106600.1	63.569	10.227	0.161	0.001	PF03321 K14487 AT2G47750.1 GH3.9 putative indole-3-acetic acid-amido synthetase GH3.9
Phvul.003G047600.1	1039.87	1568.88	1.509	0.001	PF00097 PTHR13145 6.3.2.19 K10661 AT4G34100.2 RING/U-box superfamily protein
Phvul.009G053000.1	415.075	655.916	1.58	0.001	PF01095;PF04043 PTHR22931;PTHR22931:SF5 GO:0030599;GO:0042545;GO:0005618;GO:0004857 AT3G49220.1 Plant invertase/pectin methylesterase inhibitor superfamily
Phvul.006G148200.1	12.809	38.563	3.011	0.001	AT4G04480.1
Phvul.005G003600.1	187.225	108.759	0.581	0.001	PF03765;PF00650 PTHR23324;PTHR23324:SF5 KOG1471 AT1G55690.1 Sec14p-like phosphatidylinositol transfer family protein
Phvul.003G288100.1	41.15	14.49	0.352	0.001	PF00201 PTHR11926;PTHR11926:SF15 KOG1192 GO:0016758;GO:0008152 AT2G22590.1 UDP-Glycosyltransferase superfamily protein
Phvul.009G019400.1	324.987	207.003	0.637	0.001	PF00578 PTHR13871:SF2;PTHR13871 KOG2501 GO:0016209;GO:0016491;GO:0055114 AT1G60420.1 DC1 domain-containing protein
Phvul.002G319900.1	593.104	873.64	1.473	0.001	PF01657 PTHR11795:SF83;PTHR11795 AT2G01660.1 PDLP6 plasmodesmata-located protein 6
Phvul.003G231000.1	54.365	19.287	0.355	0.001	PF00010 PTHR12565 KOG4029 GO:0030528;GO:0006355 AT4G37850.1 basic helix-loop-helix (bHLH) DNA-binding superfamily protein
Phvul.003G246600.1	569.002	369.591	0.65	0.001	AT5G66860.1 Ribosomal protein L25/Gln-tRNA synthetase; anti-codon-binding domain
Phvul.009G174700.1	700.1	1041.72	1.488	0.001	PF00828 PTHR11721 KOG1742 K02900 AT1G70600.1 Ribosomal protein L18e/L15 superfamily protein
Phvul.008G217500.1	5030.34	7424.51	1.476	0.001
Phvul.004G164900.1	148.997	83.26	0.559	0.001	AT2G46225.2 ABIL1 ABI-1-like 1
Phvul.003G035000.1	401.468	239.407	0.596	0.001	PF08501;PF01487;PF01488 PTHR21089 KOG0692 1.1.1.25;4.2.1.10 K13832 GO:0009055;GO:0016491;GO:0055114;GO:0003855;GO:0004764;GO:0005737 AT3G06350.1 EMB3004;MEE32 dehydroquinate dehydratase; putative / shikimate dehydrogenase; putative
Phvul.001G024500.1	5465.84	7913.23	1.448	0.001	PF00112;PF00396;PF08246 PTHR12411:SF44;PTHR12411 KOG1543 3.4.22.- K01376 GO:0008234;GO:0006508 AT1G47128.1 RD21;RD21A Granulin repeat cysteine protease family protein
Phvul.006G075400.1	53.332	22.06	0.414	0.001	AT3G56220.1 transcription regulators
Phvul.002G207400.1	7592.08	11074.7	1.459	0.001	PF00234 AT5G64080.1 Bifunctional inhibitor/lipid-transfer protein/seed storage 2S albumin superfamily protein
Phvul.003G167400.1	258.724	157.925	0.61	0.001	PF02148;PF07576 PTHR24007:SF8;PTHR24007 KOG0804 GO:0008270 AT2G42160.1 BRIZ1 zinc finger (ubiquitin-hydrolase) domain-containing protein
Phvul.009G105900.1	131.8	67.134	0.509	0.001	PF02798;PF00043 PTHR11260;PTHR11260:SF55 KOG0867 GO:0005515 AT2G30860.1 ATGSTF7;ATGSTF9;GLUTTR;GSTF9 glutathione S-transferase PHI 9
Phvul.004G163800.1	121.138	62.133	0.513	0.001	PF00023;PF00004 PTHR24198:SF302;PTHR24198 KOG4214 GO:0005524;GO:0005515 AT3G24530.1 AAA-type ATPase family protein / ankyrin repeat family protein
Phvul.001G194600.1	48.212	123.091	2.553	0.001	PF03168 PTHR19957:SF11;PTHR19957 AT2G35980.1 ATNHL10;NHL10;YLS9 Late embryogenesis abundant (LEA) hydroxyproline-rich glycoprotein family
Phvul.008G087600.1	16.363	1.729	0.106	0.001	PF00202 PTHR11986;PTHR11986:SF23 KOG1404 2.6.1.40;2.6.1.44 K00827 GO:0008483;GO:0030170 AT3G08860.1 PYD4 PYRIMIDINE 4
Phvul.001G129400.1	159.208	82.528	0.518	0.001	PF07498 GO:0006353;GO:0003715
Phvul.008G236900.1	454.784	698.602	1.536	0.001	PF00069;PF00560;PF08263 PTHR24420;PTHR24420:SF537 KOG1187 GO:0004672;GO:0005524;GO:0006468;GO:0005515 AT1G48480.1 RKL1 receptor-like kinase 1
Phvul.008G277800.1	110.588	191.55	1.732	0.001	PF06426 PTHR23416:SF18;PTHR23416 KOG4750 2.3.1.30 K00640 GO:0009001;GO:0006535;GO:0005737 AT3G13110.1 ATSERAT2;2;SAT-1;SAT-A;SAT-M;SAT3;SERAT2;2 serine acetyltransferase 2;2
Phvul.008G069000.1	114.974	57.077	0.496	0.001
Phvul.011G003600.1	5386.9	9644.4	1.79	0.001	PF00657 PTHR22835;PTHR22835:SF39 GO:0016788;GO:0006629 AT1G71250.1 GDSL-like Lipase/Acylhydrolase superfamily protein
Phvul.011G045500.1	866.074	1248.03	1.441	0.001	AT1G63850.1 BTB/POZ domain-containing protein
Phvul.007G252600.1	225.097	143.835	0.639	0.001	PF09764 PTHR13035 KOG3261 GO:0016811 AT2G41760.1
Phvul.007G198400.1	56.674	17.458	0.308	0.001	PF00646 GO:0005515 AT1G09155.1 AtPP2-B15;PP2-B15 phloem protein 2-B15
Phvul.002G160300.1	1674.3	1131.41	0.676	0.001	PF04969;PF05002;PF00515 PTHR22904;PTHR22904:SF69 KOG1309 K12795 GO:0005515 AT4G11260.1 ATSGT1B;EDM1;ETA3;RPR1;SGT1B phosphatase-related
Phvul.004G150200.1	1513.76	2168.49	1.433	0.001	PF01263 PTHR10091 KOG1604 5.1.3.3 K01785 GO:0016853;GO:0005975;GO:0019318 AT3G17940.1 Galactose mutarotase-like superfamily protein
Phvul.009G219900.1	224.808	131.903	0.587	0.001	PF02518;PF10436 PTHR11947;PTHR11947:SF3 KOG0787 GO:0005524 AT3G06483.1 ATPDHK;PDK pyruvate dehydrogenase kinase
Phvul.004G100100.1	28.157	7.748	0.275	0.001	PF00560;PF08263 PTHR24420;PTHR24420:SF473 KOG0472 GO:0005515 AT2G34930.1 disease resistance family protein / LRR family protein
Phvul.001G194500.1	260.965	419.855	1.609	0.001	PF00026 PTHR13683;PTHR13683:SF98 KOG1339 GO:0004190;GO:0006508 AT3G52500.1 Eukaryotic aspartyl protease family protein

## Sheet: up- & down in CDC
Upregulated 2-fold or higher in CDC Pintium vs 1533-15 (260) (p≤0.001)
id	Base mean		Ratio CDC Pintiun/1533-15	padj	annotation
	1533-15	CDC Pintium
Phvul.007G034700.1	10.902	608.294	55.797	2.384e-139	PF01554 PTHR11206:SF11;PTHR11206 KOG1347 GO:0015238;GO:0015297;GO:0006855;GO:0055085;GO:0016020 AT1G15170.1 MATE efflux family protein
Phvul.010G094900.1	0.115	355.276	3081.27	4.832e-134	PF00106 PTHR24322:SF19;PTHR24322 KOG1208 GO:0016491;GO:0008152 AT3G61220.1 NAD(P)-binding Rossmann-fold superfamily protein
Phvul.003G066500.1	16.772	485.062	28.921	1.079e-100	PF00031 PTHR11413 GO:0004869 AT2G31980.1 AtCYS2;CYS2 PHYTOCYSTATIN 2
Phvul.007G039800.1	304.133	3052.01	10.035	1.647e-80	PF08240;PF00107 PTHR11695;PTHR11695:SF285 KOG0023 1.1.1.195 K00083 GO:0008270;GO:0016491;GO:0055114 AT3G19450.1 ATCAD4;CAD;CAD-C;CAD4 GroES-like zinc-binding alcohol dehydrogenase family protein
Phvul.002G184300.1	176.211	2173.47	12.335	2.333e-68	PF02797;PF00195 PTHR11877;PTHR11877:SF9 2.3.1.74 K00660 GO:0016746;GO:0009058;GO:0016747;GO:0006633;GO:0016020;GO:0008610;GO:0004315;GO:0008415 AT5G13930.1 ATCHS;CHS;TT4 Chalcone and stilbene synthase family protein
Phvul.005G008200.1	11.016	244.087	22.157	5.368e-65	PF08244;PF00251;PF11837 KOG0228 GO:0004564;GO:0004575 AT1G12240.1 ATBETAFRUCT4;VAC-INV Glycosyl hydrolases family 32 protein
Phvul.002G039300.1	64.433	541.801	8.409	1.791e-62	PF02797;PF00195 PTHR11877;PTHR11877:SF9 2.3.1.74 K00660 GO:0016746;GO:0009058;GO:0016747;GO:0006633;GO:0016020;GO:0008610;GO:0004315;GO:0008415 AT5G13930.1 ATCHS;CHS;TT4 Chalcone and stilbene synthase family protein
Phvul.004G130500.1	5.128	854.666	166.674	2.57e-51	PF00197 GO:0004866 AT1G17860.1 Kunitz family trypsin and protease inhibitor protein
Phvul.004G176900.1	867.951	3839.52	4.424	1.844e-50	PF01663 PTHR10151;PTHR10151:SF25 KOG2645 GO:0008484;GO:0008152;GO:0003824 AT4G29680.1 Alkaline-phosphatase-like family protein
Phvul.009G075500.1	449.8	2569.84	5.713	2.441e-49	PF00642 PTHR14493 GO:0003676;GO:0008270 AT2G25900.1 ATCTH;ATTZF1 Zinc finger C-x8-C-x5-C-x3-H type family protein
Phvul.002G038600.1	428.219	1969.49	4.599	5.158e-49	PF02797;PF00195 PTHR11877;PTHR11877:SF9 2.3.1.74 K00660 GO:0016746;GO:0009058;GO:0016747;GO:0006633;GO:0016020;GO:0008610;GO:0004315;GO:0008415 AT5G13930.1 ATCHS;CHS;TT4 Chalcone and stilbene synthase family protein
Phvul.002G038900.1	282.193	1241.98	4.401	1.841e-43	PF02797;PF08545;PF00195 PTHR11877;PTHR11877:SF9 GO:0016746;GO:0009058;GO:0016747;GO:0006633;GO:0016020;GO:0008610;GO:0004315;GO:0008415 AT5G13930.1 ATCHS;CHS;TT4 Chalcone and stilbene synthase family protein
Phvul.001G012800.1	1975.11	7233.33	3.662	8.705e-40	PF01370 PTHR10366;PTHR10366:SF9 KOG1502 1.1.1.219;1.1.1.234 K13082 GO:0016491;GO:0008152;GO:0003854;GO:0016616;GO:0006694;GO:0055114;GO:0003824;GO:0050662;GO:0044237 AT5G42800.1 DFR;M318;TT3 dihydroflavonol 4-reductase
Phvul.006G178300.1	67.503	382	5.659	2.922e-38	PF02458 GO:0016747 AT1G28680.1 HXXXD-type acyl-transferase family protein
Phvul.011G041600.1	694.727	3111.9	4.479	7.229e-37	PF00112;PF08246 PTHR12411:SF42;PTHR12411 KOG1542 GO:0008234;GO:0006508 AT4G39090.1 RD19;RD19A Papain family cysteine protease
Phvul.007G268700.1	194.052	1467.43	7.562	1.724e-36	PF03168 PTHR19957:SF11;PTHR19957 AT2G35980.1 ATNHL10;NHL10;YLS9 Late embryogenesis abundant (LEA) hydroxyproline-rich glycoprotein family
Phvul.007G204900.1	251.018	1025.17	4.084	1.849e-36	PF00266 PTHR11601:SF13;PTHR11601 KOG1549 GO:0008152 AT5G26600.1 Pyridoxal phosphate (PLP)-dependent transferases superfamily protein
Phvul.002G039100.1	171.694	706.368	4.114	3.411e-34	PF02797;PF00195 PTHR11877;PTHR11877:SF9 2.3.1.74 K00660 GO:0016746;GO:0009058;GO:0016747;GO:0006633;GO:0016020;GO:0008610;GO:0004315;GO:0008415 AT5G13930.1 ATCHS;CHS;TT4 Chalcone and stilbene synthase family protein
Phvul.002G039000.1	341.144	1246.75	3.655	1.28e-33	PF02797;PF00195 PTHR11877;PTHR11877:SF9 GO:0016746;GO:0009058;GO:0016747;GO:0008610;GO:0008415 AT5G13930.1 ATCHS;CHS;TT4 Chalcone and stilbene synthase family protein
Phvul.001G083000.1	4199.91	13474.5	3.208	4.715e-33	PF02797;PF00195 PTHR11877;PTHR11877:SF9 2.3.1.74 K00660 GO:0016746;GO:0009058;GO:0016747;GO:0006633;GO:0016020;GO:0008610;GO:0004315;GO:0008415 AT5G13930.1 ATCHS;CHS;TT4 Chalcone and stilbene synthase family protein
Phvul.008G285100.1	3055.59	9695.91	3.173	2.283e-32	PF00504 PTHR21649 K08913 GO:0016020;GO:0009765 AT2G05100.1 LHCB2;LHCB2.1 photosystem II light harvesting complex gene 2.1
Phvul.003G136600.1	159.041	1045.37	6.573	3.047e-32	PF05553 AT5G56980.1
Phvul.005G004400.1	606.399	2100.32	3.464	3.047e-32	PF01565;PF08031 PTHR11748:SF29;PTHR11748 KOG1231 GO:0008762;GO:0016491;GO:0050660;GO:0055114 AT4G20860.1 FAD-binding Berberine family protein
Phvul.002G038800.1	43.471	253.981	5.843	6.503e-32	PF02797;PF00195 PTHR11877;PTHR11877:SF9 GO:0016746;GO:0009058;GO:0016747;GO:0008610;GO:0008415 AT5G13930.1 ATCHS;CHS;TT4 Chalcone and stilbene synthase family protein
Phvul.002G038700.1	1096.31	3561.2	3.248	6.905e-32	PF02797;PF00195 PTHR11877;PTHR11877:SF9 2.3.1.74 K00660 GO:0016746;GO:0009058;GO:0016747;GO:0006633;GO:0016020;GO:0008610;GO:0004315;GO:0008415 AT5G13930.1 ATCHS;CHS;TT4 Chalcone and stilbene synthase family protein
Phvul.002G152700.1	4296.71	12772.3	2.973	1.043e-28	PF03171 PTHR10209;PTHR10209:SF55 KOG0143 1.14.11.19 K05277 GO:0016491;GO:0016706;GO:0055114 AT4G22880.1 ANS;LDOX;TDS4;TT18 leucoanthocyanidin dioxygenase
Phvul.011G199900.1	1.512	94.562	62.555	1.52e-28	PF00685 PTHR11783;PTHR11783:SF1 KOG1584 GO:0008146 AT5G07010.1 ATST2A;ST2A sulfotransferase 2A
Phvul.009G070200.1	156.682	2276.35	14.528	5.027e-28	PF00173 PTHR19359 KOG0537 GO:0020037 AT5G48810.1 ATB5-B;ATCB5-D;B5 #3;CB5-D cytochrome B5 isoform D
Phvul.007G268200.1	64.85	664.059	10.24	5.027e-28	PF00069;PF00560 PTHR24420;PTHR24420:SF467 KOG1187 GO:0004672;GO:0005524;GO:0006468;GO:0005515 AT2G01820.1 Leucine-rich repeat protein kinase family protein
Phvul.002G005700.1	24.887	227.33	9.134	1.038e-27	PF00854 PTHR11654:SF37;PTHR11654 KOG1237 GO:0005215;GO:0006857;GO:0016020;GO:0055085;GO:0016021 AT1G32450.1 NRT1.5 nitrate transporter 1.5
Phvul.008G252000.1	0.231	56.015	242.905	4.491e-26	PF00045
Phvul.007G046300.1	155.199	2734.45	17.619	8.479e-25
Phvul.008G221200.1	765.032	3359.41	4.391	1.324e-24	PF00210 PTHR11431:SF8;PTHR11431 KOG2332 1.16.3.1 K00522 GO:0008199;GO:0006879;GO:0006826;GO:0005488 AT2G40300.1 ATFER4;FER4 ferritin 4
Phvul.006G067500.1	104.53	387.54	3.707	2.237e-24	PF00909 PTHR11730:SF8;PTHR11730 KOG0682 GO:0072488;GO:0016020;GO:0008519 AT1G64780.1 AMT1;2;ATAMT1;2 ammonium transporter 1;2
Phvul.003G071300.1	2284.56	7909.8	3.462	2.354e-24	PF02798;PF00043 PTHR11260:SF16;PTHR11260 KOG0406 GO:0005515 AT1G10370.1 ATGSTU17;ERD9;GST30;GST30B Glutathione S-transferase family protein
Phvul.001G037900.1	97.005	371.534	3.83	2.354e-24	AT5G21940.1
Phvul.008G247400.1	3877.1	10454.3	2.696	2.474e-24	PF00067 PTHR24298:SF44;PTHR24298 KOG0156 1.14.13.11 K00487 GO:0005506;GO:0009055;GO:0016705;GO:0020037;GO:0055114 AT2G30490.1 ATC4H;C4H;CYP73A5;REF3 cinnamate-4-hydroxylase
Phvul.008G234600.1	8.817	99.674	11.304	1.251e-23	PF00069 PTHR24420:SF656;PTHR24420 KOG1187 GO:0004672;GO:0005524;GO:0006468 AT5G37790.1 Protein kinase superfamily protein
Phvul.007G052900.1	79.18	307.768	3.887	2.461e-23	PF01946 PTHR10617;PTHR10617:SF54 KOG2960 K03146 GO:0009055;GO:0016491;GO:0055114 AT5G54770.1 THI1;THI4;TZ thiazole biosynthetic enzyme; chloroplast (ARA6) (THI1) (THI4)
Phvul.008G109700.1	18.914	170.762	9.028	4.687e-23	PF01612 PTHR13620 GO:0003676;GO:0008408;GO:0006139;GO:0005622 AT4G13870.2 ATWEX;ATWRNEXO;WEX;WRNEXO Werner syndrome-like exonuclease
Phvul.011G143500.1	12.837	197.825	15.41	3.894e-21	PF01397;PF03936 GO:0010333;GO:0016829;GO:0008152;GO:0000287 AT5G23960.2 ATTPS21;TPS21 terpene synthase 21
Phvul.007G045500.1	0.115	192.762	1671.8	3.943e-21	PF00331 GO:0004553;GO:0005975 AT4G33840.1 Glycosyl hydrolase family 10 protein
Phvul.003G151700.1	648.654	1728.15	2.664	5.466e-21	PF00892 GO:0016020 AT4G28040.1 nodulin MtN21 /EamA-like transporter family protein
Phvul.008G024900.1	70.84	566.904	8.003	5.673e-21	PF06876 GO:0007165 AT4G15733.1 SCRL11 SCR-like 11
Phvul.002G039200.1	32.317	227.956	7.054	6.046e-21	PF02797;PF00195 PTHR11877;PTHR11877:SF9 GO:0016746;GO:0009058;GO:0016747;GO:0008610;GO:0008415 AT5G13930.1 ATCHS;CHS;TT4 Chalcone and stilbene synthase family protein
Phvul.003G220100.1	388.44	1074.8	2.767	7.08e-21	PF00026 PTHR13683;PTHR13683:SF98 KOG1339 GO:0004190;GO:0006508 AT4G16563.1 Eukaryotic aspartyl protease family protein
Phvul.L005700.1	341.86	949.649	2.778	2.636e-20	PF01370 PTHR10366;PTHR10366:SF9 KOG1502 GO:0003854;GO:0016616;GO:0006694;GO:0055114;GO:0003824;GO:0050662;GO:0044237 AT5G19440.1 NAD(P)-binding Rossmann-fold superfamily protein
Phvul.003G263400.1	30.921	167.112	5.404	4.414e-20	PF00314 AT4G38660.1 Pathogenesis-related thaumatin superfamily protein
Phvul.006G184800.1	30.115	148.409	4.928	5.994e-18	PF04720 AT4G32480.1 Protein of unknown function (DUF506)
Phvul.009G218700.1	0.727	37.765	51.96	1.245e-17
Phvul.007G277000.1	7.241	83.631	11.55	1.267e-17	PF00045
Phvul.005G121900.1	73.343	394.031	5.372	1.071e-16	AT2G27310.1 F-box family protein
Phvul.009G122800.1	89.018	496.114	5.573	1.78e-16	PF00155 PTHR11751;PTHR11751:SF125 KOG0257 GO:0016740;GO:0030170;GO:0009058;GO:0006520;GO:0016769 AT1G77670.1 Pyridoxal phosphate (PLP)-dependent transferases superfamily protein
Phvul.005G149200.1	448.325	1085.99	2.422	1.936e-16	PF00560;PF08263 PTHR24420:SF701;PTHR24420 GO:0005515 AT3G20820.1 Leucine-rich repeat (LRR) family protein
Phvul.001G027400.1	1567.22	3703.99	2.363	2.439e-16	PF00561 PTHR10992;PTHR10992:SF13 KOG1454 AT3G03990.1 alpha/beta-Hydrolases superfamily protein
Phvul.011G086000.1	0.789	38.435	48.706	2.71e-16	PF05495 PTHR21319 KOG1940 GO:0008270 AT5G22920.1 CHY-type/CTCHY-type/RING-type Zinc finger protein
Phvul.003G130700.1	246.001	652.48	2.652	3.262e-16	AT5G21940.1
Phvul.005G111300.1	502.936	3375.66	6.712	3.488e-16	PF00722;PF06955 PTHR10963;PTHR10963:SF14 2.4.1.207 K08235 GO:0004553;GO:0005975;GO:0016762;GO:0006073;GO:0005618;GO:0048046 AT4G03210.1 XTH9 xyloglucan endotransglucosylase/hydrolase 9
Phvul.009G140900.1	1846.46	4215.64	2.283	5.476e-16	PF00860 PTHR11119;PTHR11119:SF9 K06901 GO:0005215;GO:0006810;GO:0055085;GO:0016020 AT3G10960.1 ATAZG1;AZG1 AZA-guanine resistant1
Phvul.007G275700.1	13.107	144.375	11.015	5.799e-16	PF00045
Phvul.007G138300.1	120.72	567.634	4.702	1.899e-15	PF01277 GO:0012511;GO:0016021 AT4G25140.1 OLE1;OLEO1 oleosin 1
Phvul.009G020300.1	1317.82	2793.52	2.12	1.322e-14	PF00127 K02638 GO:0005507;GO:0009055 AT1G76100.1 PETE1 plastocyanin 1
Phvul.002G329400.1	2274.04	4858.05	2.136	2.424e-14	PF00314 AT1G18250.2 ATLP-1 Pathogenesis-related thaumatin superfamily protein
Phvul.001G112200.1	143.996	399.5	2.774	2.556e-14	PF00085 PTHR10438:SF7;PTHR10438 KOG0907 GO:0045454;GO:0015035;GO:0009055;GO:0006662 AT1G08570.1 ACHT4 atypical CYS HIS rich thioredoxin 4
Phvul.011G100400.1	663.544	1855.01	2.796	2.655e-14	PF03088 PTHR10426:SF5;PTHR10426 KOG1520 GO:0016844;GO:0009058 AT1G08470.1 SSL3 strictosidine synthase-like 3
Phvul.008G266600.1	10.074	67.042	6.655	2.72e-14	PF00069;PF00036 PTHR24347;PTHR24347:SF13 KOG0032 2.7.11.1 K13412 GO:0004672;GO:0005524;GO:0006468 AT3G20410.1 CPK9 calmodulin-domain protein kinase 9
Phvul.003G276300.1	25.579	117.919	4.61	3.003e-14	PF00324 PTHR11785;PTHR11785:SF78 KOG1287 GO:0006810;GO:0055085;GO:0016020;GO:0015171;GO:0003333 AT1G31830.1 Amino acid permease family protein
Phvul.007G094600.1	7109.54	15760	2.217	3.683e-14	PF00230 PTHR19139;PTHR19139:SF27 KOG0223 K09872 GO:0005215;GO:0006810;GO:0016020 AT2G37170.1 PIP2;2;PIP2B plasma membrane intrinsic protein 2
Phvul.008G213200.1	85.584	260.94	3.049	6.254e-14	PF00069;PF00560;PF08263 PTHR24420;PTHR24420:SF472 KOG1187 GO:0004672;GO:0005524;GO:0006468;GO:0005515 AT4G08850.1 Leucine-rich repeat receptor-like protein kinase family protein
Phvul.008G037700.1	1044.52	2260.42	2.164	9.519e-14	PF00013 PTHR10288;PTHR10288:SF53 KOG2190 GO:0003723 AT5G15270.1 RNA-binding KH domain-containing protein
Phvul.003G149300.1	2389.76	4963.85	2.077	9.615e-14	AT5G57685.1 ATGDU3;GDU3;LSB1 glutamine dumper 3
Phvul.002G140100.1	492.338	1082.04	2.198	2.656e-13	PF01073 PTHR10366;PTHR10366:SF9 KOG1502 GO:0003854;GO:0016616;GO:0006694;GO:0055114;GO:0003824;GO:0050662;GO:0044237 AT2G23910.1 NAD(P)-binding Rossmann-fold superfamily protein
Phvul.002G118000.1	1235.39	3627.53	2.936	2.962e-13	PF00097 PTHR22764:SF16;PTHR22764 KOG1493 AT1G76410.1 ATL8 RING/U-box superfamily protein
Phvul.007G150500.1	2185.32	4573.56	2.093	4.513e-13	PF00221 PTHR10362;PTHR10362:SF3 KOG0222 4.3.1.24 K10775 GO:0016841;GO:0009058 AT2G37040.1 ATPAL1;PAL1 PHE ammonia lyase 1
Phvul.005G010700.1	47.098	158.542	3.366	5.004e-13	PF01853;PF11717 PTHR10615 KOG2747 GO:0016747;GO:0006355;GO:0005634 AT5G64610.1 HAM1 histone acetyltransferase of the MYST family 1
Phvul.010G148600.1	301.491	685.668	2.274	5.051e-13	AT1G52220.1
Phvul.003G123500.1	2275.71	5251.18	2.307	7.138e-13	PF00240 PTHR10666 KOG0005 K08770 GO:0005515 AT4G05320.2 UBQ10 polyubiquitin 10
Phvul.008G259600.1	43.671	172.736	3.955	7.304e-13	PF02705 GO:0015079;GO:0071805;GO:0016020 AT2G30070.1 ATKT1;ATKT1P;ATKUP1;KT1;KUP1 potassium transporter 1
Phvul.008G107000.1	421.962	1194.54	2.831	1.224e-12	PF00249 PTHR25040:SF29;PTHR25040 KOG0724 GO:0003677 AT2G38090.1 Duplicated homeodomain-like superfamily protein
Phvul.002G040100.1	369.93	1275.47	3.448	1.233e-12	PF00501 PTHR24096;PTHR24096:SF43 KOG1176 6.2.1.12 K01904 GO:0003824;GO:0008152 AT1G65060.1 4CL3 4-coumarate:CoA ligase 3
Phvul.010G162600.1	521.345	1294.84	2.484	1.6e-12	PF00226 PTHR25040;PTHR25040:SF110 GO:0031072 AT1G80920.1 J8 Chaperone DnaJ-domain superfamily protein
Phvul.010G023700.1	92.804	309.957	3.34	2.205e-12	PF05542 AT3G07310.1 Protein of unknown function (DUF760)
Phvul.008G040000.1	546.55	1192.1	2.181	2.83e-12	PF02622 AT3G29240.1 Protein of unknown function (DUF179)
Phvul.008G253100.1	163.806	393.102	2.4	3.145e-12
Phvul.009G122700.1	7.875	86.955	11.041	4.17e-12	PF03514 AT4G08250.1 GRAS family transcription factor
Phvul.010G094800.1	3.346	39.837	11.905	1.288e-11	PF00106 PTHR24322:SF19;PTHR24322 KOG1208 GO:0016491;GO:0008152 AT3G61220.1 NAD(P)-binding Rossmann-fold superfamily protein
Phvul.004G002100.1	291.848	647.481	2.219	1.375e-11	PF00466 PTHR11560:SF8;PTHR11560 GO:0042254;GO:0005622 AT5G13510.1 Ribosomal protein L10 family protein
Phvul.003G108200.1	157.931	366.963	2.324	1.38e-11	PF00481 PTHR13832;PTHR13832:SF94 KOG0698 GO:0003824 AT5G27930.1 Protein phosphatase 2C family protein
Phvul.008G137900.1	1159.07	2485.41	2.144	1.579e-11	AT3G07510.1
Phvul.006G177300.1	175.628	478.789	2.726	7.106e-11	PF01764 PTHR21493:SF9;PTHR21493 KOG4569 GO:0004806;GO:0006629 AT4G18550.1 alpha/beta-Hydrolases superfamily protein
Phvul.009G192400.1	141.965	799.047	5.628	1.027e-10	PF00067 PTHR24298:SF44;PTHR24298 KOG0156 1.14.13.21 K05280 GO:0005506;GO:0009055;GO:0016705;GO:0020037;GO:0055114 AT5G07990.1 CYP75B1;D501;TT7 Cytochrome P450 superfamily protein
Phvul.006G176500.1	5.387	43.302	8.039	1.054e-10	PF01190 AT1G29140.1 Pollen Ole e 1 allergen and extensin family protein
Phvul.001G153600.1	2.18	37.536	17.222	1.097e-10	AT2G48140.1 EDA4 Bifunctional inhibitor/lipid-transfer protein/seed storage 2S albumin superfamily protein
Phvul.006G197500.1	1766.71	3734.68	2.114	1.28e-10	PF00188 PTHR10334 KOG3017 AT4G33720.1 CAP (Cysteine-rich secretory proteins; Antigen 5; and Pathogenesis-related 1 protein) superfamily protein
Phvul.007G105100.1	16.389	117.038	7.141	2.35e-10	PF02338 PTHR12419 AT3G57810.2 Cysteine proteinases superfamily protein
Phvul.002G168000.1	1556.07	4772.06	3.067	2.509e-10	AT2G03440.1 ATNRP1;NRP1 nodulin-related protein 1
Phvul.001G209400.1	325.357	879.414	2.703	2.589e-10	PF01095;PF04043 PTHR22931;PTHR22931:SF5 GO:0030599;GO:0042545;GO:0005618;GO:0004857 AT4G02300.1 Plant invertase/pectin methylesterase inhibitor superfamily
Phvul.001G002000.1	64.819	208.985	3.224	2.804e-10	PF02798;PF00043 PTHR11260;PTHR11260:SF55 KOG0867 GO:0005515 AT2G47730.1 ATGSTF5;ATGSTF8;GST6;GSTF8 glutathione S-transferase phi 8
Phvul.009G187400.1	22.322	88.454	3.963	3.279e-10	PF02704 AT5G15230.1 GASA4 GAST1 protein homolog 4
Phvul.009G002200.1	30.037	107.281	3.572	4.185e-10	PF00156;PF00310 PTHR11907 KOG0572 GO:0009116;GO:0008152;GO:0009113;GO:0004044 AT2G16570.1 ASE1;ATASE;ATASE1 GLN phosphoribosyl pyrophosphate amidotransferase 1
Phvul.003G000900.1	9.431	56.019	5.94	4.211e-10	PF00026 PTHR13683;PTHR13683:SF98 KOG1339 GO:0004190;GO:0006508 AT3G20015.1 Eukaryotic aspartyl protease family protein
Phvul.004G144400.1	81.946	303.965	3.709	4.897e-10	PF00282 PTHR11999;PTHR11999:SF1 KOG1383 4.1.1.15 K01580 GO:0016831;GO:0030170;GO:0019752;GO:0006536;GO:0004351 AT5G17330.1 GAD;GAD1 glutamate decarboxylase
Phvul.008G274800.1	307.078	657.477	2.141	5.709e-10	PF00168 GO:0005515 AT5G55530.1 Calcium-dependent lipid-binding (CaLB domain) family protein
Phvul.001G001000.1	164.216	646.373	3.936	6.672e-10	PF06628;PF00199 PTHR11465 KOG0047 1.11.1.6 K03781 GO:0004096;GO:0020037;GO:0055114;GO:0006979;GO:0005506 AT4G35090.1 CAT2 catalase 2
Phvul.009G122400.1	5.155	44.681	8.667	6.818e-10	PF02537 GO:0016020 AT2G41705.1 camphor resistance CrcB family protein
Phvul.003G284800.1	64.037	174.619	2.727	1.001e-09	PF04640 AT4G17900.1 PLATZ transcription factor family protein
Phvul.006G028700.1	42.862	133.625	3.118	1.244e-09	PF01554 PTHR11206:SF47;PTHR11206 KOG1347 GO:0015238;GO:0015297;GO:0006855;GO:0055085;GO:0016020 AT3G59030.1 ATTT12;TT12 MATE efflux family protein
Phvul.003G284900.1	362.857	734.132	2.023	1.251e-09
Phvul.003G287400.1	1.39	87.83	63.17	1.412e-09	PF08240;PF00107 PTHR11695;PTHR11695:SF285 KOG0023 GO:0008270;GO:0016491;GO:0055114 AT4G37970.1 ATCAD6;CAD6 cinnamyl alcohol dehydrogenase 6
Phvul.006G216800.1	189.397	391.604	2.068	1.492e-09	PF00111 GO:0009055;GO:0051536 AT1G60950.1 ATFD2;FED A 2Fe-2S ferredoxin-like superfamily protein
Phvul.007G002400.1	5180.01	10718.2	2.069	2.104e-09	PF04554;PF01190 GO:0005199;GO:0009664
Phvul.009G002500.1	1254.61	2515.16	2.005	2.21e-09	PF00278;PF02784 PTHR11482:SF3;PTHR11482 4.1.1.19 K01583 GO:0003824;GO:0008792;GO:0008295;GO:0006527 AT4G34710.1 ADC2;ATADC2;SPE2 arginine decarboxylase 2
Phvul.001G208400.1	79.421	201.95	2.543	2.403e-09	PF00097 PTHR22764 AT3G62690.1 ATL5 AtL5
Phvul.006G216600.1	700.922	1518.52	2.166	2.886e-09	PF00111 GO:0009055;GO:0051536 AT1G60950.1 ATFD2;FED A 2Fe-2S ferredoxin-like superfamily protein
Phvul.003G096800.1	46.66	129.369	2.773	3.145e-09	PF01370 PTHR10366;PTHR10366:SF35 KOG1429 GO:0003854;GO:0016616;GO:0006694;GO:0055114;GO:0003824;GO:0050662;GO:0044237;GO:0008831;GO:0045226 AT3G62830.1 ATUXS2;AUD1;UXS2 NAD(P)-binding Rossmann-fold superfamily protein
Phvul.006G191300.1	206.26	444.872	2.157	3.925e-09	PF03619 PTHR23423 KOG2641 AT1G11200.1 Protein of unknown function (DUF300)
Phvul.001G247700.1	442.039	1025.14	2.319	4.101e-09	PF07107 AT3G10985.1 ATWI-12;SAG20;WI12 senescence associated gene 20
Phvul.008G026800.1	10.308	56.309	5.463	4.273e-09	PF01323 GO:0015035;GO:0030288 AT5G38900.1 Thioredoxin superfamily protein
Phvul.009G151600.1	58.012	156.86	2.704	5.132e-09	PF02519 AT5G53590.1 SAUR-like auxin-responsive protein family
Phvul.008G148100.1	70.068	181.792	2.594	5.753e-09	PF07734;PF00646 GO:0005515 AT4G12560.1 CPR30 F-box and associated interaction domains-containing protein
Phvul.003G021000.1	30.714	100.698	3.279	5.88e-09	PF09425;PF06200 GO:0005515 AT3G17860.1 JAI3;JAZ3;TIFY6B jasmonate-zim-domain protein 3
Phvul.008G197000.1	374.705	1765.64	4.712	5.88e-09	PF01554 PTHR11206:SF47;PTHR11206 KOG1347 GO:0015238;GO:0015297;GO:0006855;GO:0055085;GO:0016020 AT3G59030.1 ATTT12;TT12 MATE efflux family protein
Phvul.004G163300.1	11.319	114.32	10.1	5.884e-09	PF00447 PTHR10015;PTHR10015:SF7 KOG0627 GO:0003700;GO:0043565;GO:0006355;GO:0005634 AT3G24520.1 AT-HSFC1;HSFC1 heat shock transcription factor C1
Phvul.008G034000.1	0.115	20.677	179.328	1.044e-08	PF00201 PTHR11926;PTHR11926:SF15 KOG1192 GO:0016758;GO:0008152 AT3G02100.1 UDP-Glycosyltransferase superfamily protein
Phvul.008G097000.1	42.587	127.882	3.003	1.061e-08	PF00232 PTHR10353 KOG0626 GO:0004553;GO:0005975 AT1G02850.2 BGLU11 beta glucosidase 11
Phvul.004G064900.1	28.875	103.372	3.58	1.311e-08	PF00101;PF12338 4.1.1.39 K01602 GO:0016984;GO:0015977 AT5G38430.1 Ribulose bisphosphate carboxylase (small chain) family protein
Phvul.009G142800.1	237.162	476.442	2.009	1.351e-08	PF01357;PF03330 AT2G40610.1 ATEXP8;ATEXPA8;ATHEXP ALPHA 1.11;EXP8;EXPA8 expansin A8
Phvul.004G087000.1	15.532	617.285	39.743	1.351e-08	PF00394;PF07731;PF07732 PTHR11709;PTHR11709:SF9 KOG1263 GO:0016491;GO:0055114;GO:0005507 AT5G48100.1 ATLAC15;LAC15;TT10 Laccase/Diphenol oxidase family protein
Phvul.003G221100.1	16.412	107.878	6.573	1.49e-08	PF00892 GO:0016020 AT5G47470.1 Nodulin MtN21 /EamA-like transporter family protein
Phvul.007G023000.1	61.702	167.616	2.717	2.33e-08	PF01814 AT3G54290.1
Phvul.002G244900.1	24.332	88.627	3.642	2.968e-08	PF01925 PTHR14255 GO:0016021 AT2G25737.1 Sulfite exporter TauE/SafE family protein
Phvul.001G263300.1	37.568	116.021	3.088	2.976e-08	AT1G27290.1
Phvul.003G233000.1	9.625	48.631	5.052	2.977e-08
Phvul.008G185400.1	1.408	47.169	33.492	3.325e-08	PF00847 PTHR11795:SF332;PTHR11795 GO:0003700;GO:0006355 AT4G36920.1 AP2;FL1;FLO2 Integrase-type DNA-binding superfamily protein
Phvul.007G170800.1	170.78	351.514	2.058	4.085e-08	PF02567 PTHR13774;PTHR13774:SF12 KOG3033 GO:0003824;GO:0009058 AT4G02860.1 Phenazine biosynthesis PhzC/PhzF protein
Phvul.006G185000.1	48.772	137.915	2.828	5.118e-08	PF00069;PF00139 PTHR24420;PTHR24420:SF615 KOG1187 GO:0004672;GO:0005524;GO:0006468;GO:0005488 AT4G04960.1 Concanavalin A-like lectin protein kinase family protein
Phvul.006G196900.1	2.949	28.817	9.772	6.558e-08	PF00188 PTHR10334 KOG3017 K13449 AT2G14580.1 ATPRB1;PRB1 basic pathogenesis-related protein 1
Phvul.008G117700.1	168.62	346.115	2.053	6.742e-08	PF00069;PF00139 PTHR24420;PTHR24420:SF435 KOG1187 GO:0004672;GO:0005524;GO:0006468;GO:0005488 AT3G55550.1 Concanavalin A-like lectin protein kinase family protein
Phvul.002G047500.1	22.182	75.652	3.41	6.845e-08	PF07859 PTHR23024:SF10;PTHR23024 KOG1515 GO:0016787;GO:0008152 AT1G47480.1 alpha/beta-Hydrolases superfamily protein
Phvul.005G062000.1	1.834	24.689	13.464	9.829e-08	AT2G01590.1 CRR3 chlororespiratory reduction 3
Phvul.001G107800.1	224.917	454.906	2.023	1.04e-07	PF01080 PTHR10202 KOG2736 3.4.23.- K04505 GO:0004190;GO:0016021 AT1G08700.1 PS1 Presenilin-1
Phvul.007G103900.1	45.087	122.232	2.711	1.095e-07	PF00069 PTHR24351;PTHR24351:SF88 KOG0610 GO:0004672;GO:0005524;GO:0006468 AT3G44610.1 Protein kinase superfamily protein
Phvul.007G156700.1	914.034	2248.55	2.46	1.13e-07
Phvul.006G177600.1	173.519	354.517	2.043	1.149e-07	PF02775;PF02776;PF00205 PTHR18968:SF4;PTHR18968 KOG1184 GO:0000287;GO:0030976;GO:0003824 AT5G54960.1 PDC2 pyruvate decarboxylase-2
Phvul.011G162900.1	268.734	684.472	2.547	1.151e-07	PF00847 K09286 GO:0003700;GO:0006355 AT3G15210.1 ATERF-4;ATERF4;ERF4;RAP2.5 ethylene responsive element binding factor 4
Phvul.001G205400.1	123.049	271.811	2.209	1.395e-07
Phvul.008G210500.1	122.838	297.132	2.419	1.475e-07	PF03181 AT1G23760.1 JP630;PG3 BURP domain-containing protein
Phvul.009G029800.1	118.805	282.584	2.379	1.564e-07	PF02358 PTHR10788 GO:0003824;GO:0005992 AT5G65140.1 Haloacid dehalogenase-like hydrolase (HAD) superfamily protein
Phvul.004G064800.1	10.105	44.734	4.427	2.215e-07	PF00101;PF12338 4.1.1.39 K01602 GO:0016984;GO:0015977 AT5G38430.1 Ribulose bisphosphate carboxylase (small chain) family protein
Phvul.008G116500.1	105.422	236.133	2.24	2.309e-07	PF00106 PTHR24310;PTHR24310:SF66 KOG0725 1.1.1.206 K08081 GO:0016491;GO:0008152;GO:0003824;GO:0050662;GO:0044237 AT5G06060.1 NAD(P)-binding Rossmann-fold superfamily protein
Phvul.004G041600.1	105.183	221.271	2.104	2.354e-07	PF03214 2.4.1.-;5.4.99.- K13379 GO:0008466;GO:0016758;GO:0007047;GO:0030244;GO:0005618;GO:0030054 AT5G15650.1 ATRGP2;RGP2 reversibly glycosylated polypeptide 2
Phvul.007G211500.1	79.886	179.278	2.244	3.891e-07
Phvul.008G205400.1	17.73	58.064	3.275	4.102e-07	AT5G35732.1
Phvul.010G141100.1	4.484	30.256	6.748	4.736e-07	PF06888 PTHR20889 KOG3120 GO:0016791 AT1G17710.1 Pyridoxal phosphate phosphatase-related protein
Phvul.005G105200.1	19.618	69.732	3.555	5.587e-07	PF00847 GO:0003700;GO:0006355 AT2G20880.1 Integrase-type DNA-binding superfamily protein
Phvul.011G075000.1	3606.79	7891.85	2.188	7.104e-07	PTHR10900:SF23;PTHR10900 AT5G03170.1 ATFLA11;FLA11 FASCICLIN-like arabinogalactan-protein 11
Phvul.007G181800.1	172.881	472.655	2.734	7.783e-07	PF00097 PTHR22764;PTHR22764:SF21 KOG1493 AT3G05200.1 ATL6 RING/U-box superfamily protein
Phvul.003G286100.1	259.995	536.914	2.065	8.788e-07	PF00092;PF00097 PTHR11210:SF4;PTHR11210 GO:0005515 AT2G22680.1 Zinc finger (C3HC4-type RING finger) family protein
Phvul.008G154600.1	37.029	99.646	2.691	9.634e-07	PTHR23125;PTHR23125:SF26 AT5G40470.1 RNI-like superfamily protein
Phvul.008G140800.1	287.117	596.744	2.078	1.07e-06	PF00201 PTHR11926;PTHR11926:SF15 KOG1192 GO:0016758;GO:0008152 AT4G01070.1 GT72B1;UGT72B1 UDP-Glycosyltransferase superfamily protein
Phvul.009G123900.1	54.548	246.512	4.519	1.143e-06	PF00892 GO:0016020 AT4G08290.1 nodulin MtN21 /EamA-like transporter family protein
Phvul.003G285500.1	135.568	290.258	2.141	2.256e-06	PF10604 K14496 AT4G17870.1 PYR1;RCAR11 Polyketide cyclase/dehydrase and lipid transport superfamily protein
Phvul.002G284300.1	98.91	211.683	2.14	2.47e-06	AT1G32583.1
Phvul.003G252500.1	30.501	86.614	2.84	2.856e-06	PF00083 PTHR24063;PTHR24063:SF85 KOG0254 GO:0022857;GO:0055085;GO:0016021 AT2G18480.1 Major facilitator superfamily protein
Phvul.003G262200.1	35.489	92.096	2.595	3.117e-06	AT2G17972.1
Phvul.007G170600.1	93.212	224.126	2.404	3.215e-06	PF02567 PTHR13774;PTHR13774:SF12 KOG3033 K06998 GO:0003824;GO:0009058 AT4G02860.1 Phenazine biosynthesis PhzC/PhzF protein
Phvul.005G099300.1	54.332	128.015	2.356	3.496e-06	PF00071 PTHR24073;PTHR24073:SF213 KOG0087 GO:0003924;GO:0005525;GO:0007264;GO:0005622 AT5G60860.1 AtRABA1f;RABA1f RAB GTPase homolog A1F
Phvul.008G271100.1	47.529	118.431	2.492	4.051e-06	PF00847 GO:0003700;GO:0006355 AT1G50640.1 ATERF3;ERF3 ethylene responsive element binding factor 3
Phvul.005G073200.1	791.599	1923.77	2.43	4.198e-06	PF02298 GO:0005507;GO:0009055 AT5G53870.1 AtENODL1;ENODL1 early nodulin-like protein 1
Phvul.003G055600.1	62.512	135.667	2.17	4.275e-06	PF07687;PF01546 PTHR11014;PTHR11014:SF37 KOG2275 GO:0016787;GO:0008152 AT1G51760.1 IAR3;JR3 peptidase M20/M25/M40 family protein
Phvul.004G132800.1	27.858	137.482	4.935	4.306e-06	PF07859 PTHR23024:SF10;PTHR23024 KOG1515 GO:0016787;GO:0008152 AT5G23530.1 AtCXE18;CXE18 carboxyesterase 18
Phvul.005G112800.1	13.315	49.264	3.7	5.163e-06	PF01657 PTHR11795 AT3G22060.1 Receptor-like protein kinase-related family protein
Phvul.003G150400.1	136.233	293.443	2.154	5.61e-06	PF02358;PF00982 PTHR10788 KOG1050 GO:0003824;GO:0005992 AT2G18700.1 ATTPS11;ATTPSB;TPS11 trehalose phosphatase/synthase 11
Phvul.002G025700.1	37.878	96.88	2.558	5.871e-06	PF00069;PF01476 PTHR24420;PTHR24420:SF481 KOG1187 GO:0004672;GO:0005524;GO:0006468;GO:0016998 AT2G23770.1 protein kinase family protein / peptidoglycan-binding LysM domain-containing protein
Phvul.007G268800.1	5.237	38.031	7.262	6.542e-06	PF03168 PTHR19957:SF11;PTHR19957 AT5G06320.1 NHL3 NDR1/HIN1-like 3
Phvul.009G181500.1	265.848	957.768	3.603	6.58e-06	PF02704 AT5G14920.1 Gibberellin-regulated family protein
Phvul.009G245700.1	20.189	79.4	3.933	7.353e-06	PF05558 PTHR22683;PTHR22683:SF34 AT4G20260.1 ATPCAP1;PCAP1 plasma-membrane associated cation-binding protein 1
Phvul.007G173200.1	76.879	180.7	2.35	7.353e-06	AT3G22530.1
Phvul.011G153400.1	16.389	85.3	5.205	7.356e-06	PF03321 K14487 AT5G54510.1 DFL1;GH3.6 Auxin-responsive GH3 family protein
Phvul.010G143900.1	40.79	102.048	2.502	7.485e-06	PF00365 PTHR13697 KOG2440 GO:0003872;GO:0006096;GO:0005945 AT4G26270.1 PFK3 phosphofructokinase 3
Phvul.001G224900.1	22.427	69.889	3.116	9.69e-06	PF03790;PF00046;PF03789;PF03791 PTHR11850:SF45;PTHR11850 KOG0773 GO:0003700;GO:0043565;GO:0006355;GO:0003677;GO:0005634 AT1G23380.1 KNAT6;KNAT6L;KNAT6S KNOTTED1-like homeobox gene 6
Phvul.002G142600.1	51.913	164.987	3.178	9.737e-06	AT5G65660.1 hydroxyproline-rich glycoprotein family protein
Phvul.008G199000.1	15.147	56.145	3.707	1.134e-05	AT4G33355.2 Bifunctional inhibitor/lipid-transfer protein/seed storage 2S albumin superfamily protein
Phvul.004G090200.1	293.019	740.892	2.528	1.182e-05	PF01053 PTHR11808;PTHR11808:SF9 KOG0053 4.4.1.11 K01761 GO:0016740;GO:0030170;GO:0009058;GO:0006520 AT1G64660.1 ATMGL;MGL methionine gamma-lyase
Phvul.007G040500.1	93.311	225.538	2.417	1.182e-05	PF03629 AT4G34215.1 Domain of unknown function (DUF303)
Phvul.006G214400.1	9.309	39.368	4.229	1.44e-05	PF01105 PTHR22811:SF5;PTHR22811 KOG1691 GO:0006810;GO:0016021 AT1G09580.1 emp24/gp25L/p24 family/GOLD family protein
Phvul.005G133800.1	448.828	922.92	2.056	1.591e-05
Phvul.010G129700.1	8.909	87.705	9.844	1.693e-05	PF00190 GO:0045735 AT5G20630.1 ATGER3;GER3;GLP3;GLP3A;GLP3B germin 3
Phvul.009G028700.1	719.64	1915.03	2.661	1.989e-05	PF08326;PF02786;PF02785;PF00364;PF00289;PF01039 PTHR18866:SF4;PTHR18866 KOG0368 6.3.4.14;6.4.1.2 K11262 GO:0003824;GO:0008152;GO:0016874;GO:0005524;GO:0046872;GO:0008716;GO:0003989;GO:0006633 AT1G36160.1 ACC1;AT-ACC1;EMB22;GK;PAS3 acetyl-CoA carboxylase 1
Phvul.006G185900.1	129.756	522.382	4.026	2.221e-05	PF00097 PTHR12313 KOG0823 AT4G03510.1 ATRMA1;RMA1 RING membrane-anchor 1
Phvul.009G053900.1	279.474	635.909	2.275	2.336e-05	PF07992;PF01645;PF04898;PF00070;PF01493 PTHR11938:SF1;PTHR11938 KOG0399 GO:0016491;GO:0050660;GO:0055114;GO:0008152;GO:0015930;GO:0016638;GO:0006537;GO:0006807 AT5G53460.1 GLT1 NADH-dependent glutamate synthase 1
Phvul.003G249800.1	947.709	1963.04	2.071	2.482e-05	PF01716 K02716 GO:0005509;GO:0015979;GO:0042549;GO:0009523;GO:0009654;GO:0019898 AT3G50820.1 OEC33;PSBO-2;PSBO2 photosystem II subunit O-2
Phvul.004G132000.1	685.277	1664.32	2.429	2.482e-05	PF00141 1.11.1.7 K00430 GO:0004601;GO:0020037;GO:0006979;GO:0055114 AT4G33420.1 Peroxidase superfamily protein
Phvul.009G073000.1	40.849	94.347	2.31	2.572e-05	AT1G58420.1 Uncharacterised conserved protein UCP031279
Phvul.005G080600.1	235.839	606.045	2.57	2.805e-05	PF07722 PTHR11315 KOG1559 GO:0016787;GO:0006541;GO:0008242;GO:0003824 AT1G78660.2 ATGGH1;GGH1 gamma-glutamyl hydrolase 1
Phvul.008G093500.1	42.565	102.517	2.408	2.965e-05
Phvul.005G042500.1	201.708	418.767	2.076	3.044e-05	AT2G31940.1
Phvul.003G239500.1	63.795	141.765	2.222	3.413e-05	PF11721;PF07714 PTHR24420:SF785;PTHR24420 KOG1187 GO:0004672;GO:0005524;GO:0006468 AT2G23200.1 Protein kinase superfamily protein
Phvul.011G033800.1	2.549	45.279	17.761	4.284e-05	PF00226 PTHR25040:SF170;PTHR25040 GO:0031072 AT4G36040.1 Chaperone DnaJ-domain superfamily protein
Phvul.005G043800.1	9.064	39.198	4.325	4.508e-05	PF00069 PTHR24351;PTHR24351:SF88 KOG0610 GO:0004672;GO:0005524;GO:0006468 AT1G79250.1 AGC1.7 AGC kinase 1.7
Phvul.007G280800.1	121.819	248.017	2.036	4.857e-05	PF02458 GO:0016747 AT5G17540.1 HXXXD-type acyl-transferase family protein
Phvul.011G105600.1	103.191	374.681	3.631	4.859e-05	PF00249 PTHR10641 GO:0003677 AT2G46410.1 CPC Homeodomain-like superfamily protein
Phvul.009G162700.1	5158.44	12738.7	2.469	5.708e-05	PF03083 PTHR10791 KOG1623 GO:0016021 AT5G50790.1 Nodulin MtN3 family protein
Phvul.008G279400.1	15.786	47.591	3.015	5.71e-05	PF01029;PF01189 PTHR22807:SF12;PTHR22807 KOG1122 2.1.1.- K03500 GO:0003723;GO:0006355;GO:0003676;GO:0008168;GO:0032259;GO:0016740;GO:0001510;GO:0009452 AT3G13180.1 NOL1/NOP2/sun family protein / antitermination NusB domain-containing protein
Phvul.003G160900.1	77.908	164.471	2.111	5.888e-05	AT1G52720.1
Phvul.006G139000.1	2.832	21.818	7.704	5.97e-05
Phvul.007G051900.1	88.781	185.52	2.09	6.28e-05	PF03618 K09773 GO:0005524;GO:0016772 AT4G21210.1 ATRP1;RP1 PPDK regulatory protein
Phvul.006G167800.1	32.352	77.995	2.411	6.562e-05	PF01762;PF00337 PTHR11214;PTHR11214:SF11 KOG2287 GO:0005529;GO:0008378;GO:0006486;GO:0016020 AT4G21060.2 Galactosyltransferase family protein
Phvul.011G202000.1	0.231	262.032	1136.29	8.683e-05	PF00232 PTHR10353 KOG0626 GO:0004553;GO:0005975 AT2G44480.1 BGLU17 beta glucosidase 17
Phvul.007G100900.1	14.887	77.029	5.174	8.683e-05	PF01061;PF00005 PTHR19241;PTHR19241:SF23 KOG0061 GO:0005524;GO:0016887;GO:0016020 AT3G25620.2 ABC-2 type transporter family protein
Phvul.007G013900.1	10.015	39.228	3.917	0	PF02893 AT5G08350.1 GRAM domain-containing protein / ABA-responsive protein-related
Phvul.009G219300.1	32.797	77.75	2.371	0	PF00069 PTHR24420:SF937;PTHR24420 KOG1187 GO:0004672;GO:0005524;GO:0006468 AT1G56720.1 Protein kinase superfamily protein
Phvul.005G048900.1	77.092	163.699	2.123	0	PF02535 PTHR11040;PTHR11040:SF1 KOG1558 GO:0046873;GO:0030001;GO:0055085;GO:0016020 AT3G12750.1 ZIP1 zinc transporter 1 precursor
Phvul.006G145000.1	45.645	103.159	2.26	0	PF00097 PTHR12183 KOG4172 AT4G03965.1 RING/U-box superfamily protein
Phvul.005G083300.1	256.056	527.745	2.061	0	PF00571 KOG1764 GO:0005515 AT4G27460.1 Cystathionine beta-synthase (CBS) family protein
Phvul.002G158800.1	251.64	671.652	2.669	0	PF00097 PTHR22764:SF27;PTHR22764 KOG1493 AT3G61460.1 BRH1 brassinosteroid-responsive RING-H2
Phvul.007G065200.1	225.257	486.36	2.159	0	PF00294 PTHR10584;PTHR10584:SF34 KOG2855 AT5G51830.1 pfkB-like carbohydrate kinase family protein
Phvul.003G229600.1	42.462	89.003	2.096	0	PF02365 GO:0003677;GO:0006355 AT4G17980.1 anac071;NAC071 NAC domain containing protein 71
Phvul.005G091900.1	35.642	91.758	2.574	0	AT3G20600.1 NDR1 Late embryogenesis abundant (LEA) hydroxyproline-rich glycoprotein family
Phvul.004G056600.1	16.401	49.068	2.992	0	PF03798 GO:0016021 AT5G14280.1 DNA-binding storekeeper protein-related
Phvul.008G178100.1	10.11	370.272	36.624	0	PF03171 PTHR10209;PTHR10209:SF55 KOG0143 GO:0016491;GO:0016706;GO:0055114 AT2G36690.1 2-oxoglutarate (2OG) and Fe(II)-dependent oxygenase superfamily protein
Phvul.005G088500.1	29.779	78.62	2.64	0
Phvul.008G117800.1	32.585	83.387	2.559	0	PF00069;PF00139 PTHR24420;PTHR24420:SF435 KOG1187 GO:0004672;GO:0005524;GO:0006468;GO:0005488 AT2G37710.1 RLK receptor lectin kinase
Phvul.010G039600.1	59.866	122.231	2.042	0	PF06813 PTHR21576;PTHR21576:SF13 AT5G45275.1 Major facilitator superfamily protein
Phvul.003G278200.1	8.302	31.692	3.817	0	PF05199;PF00732 PTHR10668;PTHR10668:SF14 KOG1238 GO:0016614;GO:0050660;GO:0055114 AT4G19380.1 Long-chain fatty alcohol dehydrogenase family protein
Phvul.007G014000.1	3.62	22.371	6.179	0	PF02893 AT5G23370.1 GRAM domain-containing protein / ABA-responsive protein-related
Phvul.011G102700.1	44.546	98.768	2.217	0	PF00230 PTHR19139;PTHR19139:SF3 KOG0223 K09875 GO:0005215;GO:0006810;GO:0016020 AT3G04090.1 SIP1;1;SIP1A small and basic intrinsic protein 1A
Phvul.L005800.1	9.243	34.823	3.767	0	PF01370 PTHR10366;PTHR10366:SF9 KOG1502 GO:0003854;GO:0016616;GO:0006694;GO:0055114;GO:0003824;GO:0050662;GO:0044237 AT5G19440.1 NAD(P)-binding Rossmann-fold superfamily protein
Phvul.004G086600.1	81.692	167.472	2.05	0
Phvul.007G273600.1	37.022	80.307	2.169	0	AT4G14380.1
Phvul.006G179100.1	2.053	20.815	10.138	0
Phvul.009G123700.1	26.866	81.701	3.041	0	PF00892 GO:0016020 AT4G08290.1 nodulin MtN21 /EamA-like transporter family protein
Phvul.008G030500.1	1.033	16.646	16.121	0	KOG2662 AT5G09690.2 ATMGT7;MGT7;MRS2-7 magnesium transporter 7
Phvul.002G092100.1	9.688	38.314	3.955	0	PF00249 PTHR10641 KOG0048 GO:0003677 AT2G16720.1 ATMYB7;ATY49;MYB7 myb domain protein 7
Phvul.006G185400.1	32.57	83.177	2.554	0	PF00179 PTHR24067;PTHR24067:SF12 KOG0417 GO:0016881 AT2G33770.1 ATUBC24;PHO2;UBC24 phosphate 2
Phvul.009G056100.1	13.617	43.402	3.187	0
Phvul.004G135800.1	34.829	79.133	2.272	0	PF02065 PTHR11452 KOG2366 3.2.1.22 K07407 GO:0004553;GO:0005975 AT5G08370.1 AGAL2;AtAGAL2 alpha-galactosidase 2
Phvul.001G168700.1	0.115	9.856	85.483	0	PF00010 PTHR12565;PTHR12565:SF7 GO:0030528;GO:0006355 AT2G20180.2 PIF1;PIL5 phytochrome interacting factor 3-like 5
Phvul.002G224800.1	114.201	253.378	2.219	0	PF00450 PTHR11802;PTHR11802:SF8 KOG1282 3.4.16.5 K13289 GO:0004185;GO:0006508 AT1G11080.2 scpl31 serine carboxypeptidase-like 31
Phvul.007G190000.1	37.822	94.255	2.492	0	AT5G44005.1
Phvul.010G128900.1	939.45	2202.63	2.345	0	PF00067 PTHR24298:SF44;PTHR24298 KOG0156 GO:0005506;GO:0009055;GO:0016705;GO:0020037;GO:0055114 AT5G07990.1 CYP75B1;D501;TT7 Cytochrome P450 superfamily protein
Phvul.007G173000.1	19.353	52.017	2.688	0.001	PF04844 AT1G05420.1 ATOFP12;OFP12 ovate family protein 12
Phvul.011G215600.1	129.507	315.921	2.439	0.001	PF00083 PTHR24064:SF40;PTHR24064 KOG0255 GO:0022857;GO:0055085;GO:0016021 AT1G16390.1 3-Oct;ATOCT3 organic cation/carnitine transporter 3
Phvul.003G125900.1	293.796	797.056	2.713	0.001	PF00097 PTHR22764;PTHR22764:SF31 AT5G20885.1 RING/U-box superfamily protein
Phvul.004G134200.1	15.578	59.476	3.818	0.001	PF04654 AT4G31330.1 Protein of unknown function; DUF599
Phvul.006G089000.1	2386.94	5801.26	2.43	0.001	PF05564 AT1G56220.3 Dormancy/auxin associated family protein
Phvul.003G199200.1	21.977	70.194	3.194	0.001	PF00514;PF04564 PTHR23315:SF32;PTHR23315 GO:0005515;GO:0004842;GO:0016567;GO:0000151 AT1G60190.1 ARM repeat superfamily protein
Phvul.008G047000.1	17.452	42.417	2.431	0.001	PF01764 PTHR21493:SF9;PTHR21493 KOG4569 GO:0004806;GO:0006629 AT2G44810.1 DAD1 alpha/beta-Hydrolases superfamily protein
Phvul.002G211000.1	446.891	1096.75	2.454	0.001	AT5G64310.1 AGP1;ATAGP1 arabinogalactan protein 1
Phvul.001G085200.1	134.884	578.04	4.285	0.001	PF07207 AT3G26740.1 CCL CCR-like
Phvul.002G201700.1	226.634	468.922	2.069	0.001	PF00560;PF08263 PTHR24420 GO:0005515 AT5G06860.1 ATPGIP1;PGIP1 polygalacturonase inhibiting protein 1
Phvul.001G219100.1	21.327	52.121	2.444	0.001	AT2G46940.1
Phvul.008G114300.1	21.477	54.321	2.529	0.001	PF07526;PF00046 PTHR11850;PTHR11850:SF51 KOG0773 GO:0003700;GO:0043565;GO:0006355;GO:0003677;GO:0005634 AT5G02030.1 BLH9;BLR;HB-6;LSN;PNY;RPL;VAN POX (plant homeobox) family protein
Phvul.004G056500.1	0.565	18.334	32.476	0.001
Phvul.001G177000.1	4067.22	9719.07	2.39	0.001	PF00230 PTHR19139;PTHR19139:SF27 KOG0223 GO:0005215;GO:0006810;GO:0016020 AT2G39010.1 PIP2;6;PIP2E plasma membrane intrinsic protein 2E
Phvul.005G032700.1	273.565	701.001	2.562	0.001	PF03018 PTHR21495 AT1G65870.1 Disease resistance-responsive (dirigent-like protein) family protein
Phvul.003G208700.1	0.461	11.948	25.906	0.001	AT5G50335.1
Phvul.005G086200.1	0.34	10.264	30.195	0.001	PF10597 PTHR11140 AT1G80070.1 EMB14;EMB177;EMB33;SUS2 Pre-mRNA-processing-splicing factor
Phvul.006G148200.1	12.809	38.563	3.011	0.001	AT4G04480.1
Phvul.001G194600.1	48.212	123.091	2.553	0.001	PF03168 PTHR19957:SF11;PTHR19957 AT2G35980.1 ATNHL10;NHL10;YLS9 Late embryogenesis abundant (LEA) hydroxyproline-rich glycoprotein family
Down regulated 2-fold or lower in CDC Pintum vs 1533-15 (203)
Phvul.003G030200.1	1357.05	8.876	0.007	4.659e-226	PF02265 GO:0003676;GO:0004519;GO:0006308 AT1G68290.1 ENDO 2 endonuclease 2
Phvul.005G129100.1	18192.3	567.309	0.031	1.625e-177	PF05577 PTHR11010;PTHR11010:SF13 KOG2183 3.4.16.2 K01285 GO:0008236;GO:0006508 AT5G22860.1 Serine carboxypeptidase S28 family protein
Phvul.007G170900.1	687.645	21.15	0.031	7e-122	PTHR13683;PTHR13683:SF100 KOG1339 GO:0006508;GO:0004190 AT1G03220.1 Eukaryotic aspartyl protease family protein
Phvul.007G054300.1	276.088	0.361	0.001	2.353e-103	PF07859 PTHR23024:SF10;PTHR23024 KOG1515 GO:0016787;GO:0008152 AT3G48700.1 ATCXE13;CXE13 carboxyesterase 13
Phvul.008G028100.1	238.837	2.212	0.009	1.306e-80	PF03171 PTHR10209;PTHR10209:SF55 KOG0143 GO:0016491;GO:0016706;GO:0055114 AT5G24530.1 DMR6 2-oxoglutarate (2OG) and Fe(II)-dependent oxygenase superfamily protein
Phvul.011G096800.1	425.614	11.082	0.026	1.114e-79	PF00106 PTHR24322 KOG0725 GO:0016491;GO:0008152 AT3G51680.1 NAD(P)-binding Rossmann-fold superfamily protein
Phvul.004G033000.1	592.974	100.001	0.169	3.796e-47	PF03435 PTHR12286 KOG2733 GO:0016491;GO:0055114 AT5G39410.1 Saccharopine dehydrogenase
Phvul.002G332000.1	12616.6	1473.55	0.117	7.036e-46	PF00149 PTHR10161 KOG2679 3.1.3.2 K01078 GO:0016787 AT1G14700.1 ATPAP3;PAP3 purple acid phosphatase 3
Phvul.002G233100.1	163.082	8.834	0.054	1.782e-43	PF00450 PTHR11802;PTHR11802:SF7 KOG1282 2.3.1.91;3.4.16.- K09756 GO:0004185;GO:0006508 AT5G09640.1 SCPL19;SNG2 serine carboxypeptidase-like 19
Phvul.004G138400.1	313.562	41.607	0.133	6.765e-43	PF00201 PTHR11926;PTHR11926:SF15 KOG1192 GO:0016758;GO:0008152 AT3G21780.1 UGT71B6 UDP-glucosyl transferase 71B6
Phvul.003G121900.1	520.913	65.221	0.125	2.404e-42	PTHR23241 AT3G53040.1 late embryogenesis abundant protein; putative / LEA protein; putative
Phvul.004G100800.1	101.846	0.361	0.004	3.391e-37	PF00664;PF00005 PTHR24223:SF21;PTHR24223 KOG0054 GO:0005524;GO:0016887;GO:0042626;GO:0006810;GO:0055085;GO:0016021 AT3G59140.1 ATMRP14;MRP14 multidrug resistance-associated protein 14
Phvul.008G052100.1	294.998	48.66	0.165	6.809e-34	PF02450 PTHR11440;PTHR11440:SF3 KOG2369 GO:0008374;GO:0006629;GO:0016788;GO:0006505;GO:0006886;GO:0031227;GO:0004607 AT3G03310.1 ATLCAT3;LCAT3 lecithin:cholesterol acyltransferase 3
Phvul.008G221900.1	123.763	7.069	0.057	2.973e-33	PF07714;PF08263 PTHR24420;PTHR24420:SF458 KOG1187 GO:0004672;GO:0005524;GO:0006468 AT5G45840.1 Leucine-rich repeat protein kinase family protein
Phvul.006G174000.1	74.317	0.481	0.006	6.558e-33
Phvul.007G032800.1	104.835	6.293	0.06	5.915e-32	PF00324 PTHR11785;PTHR11785:SF13 KOG1289 GO:0006810;GO:0055085;GO:0016020;GO:0015171;GO:0003333 AT2G01170.1 BAT1 bidirectional amino acid transporter 1
Phvul.008G112900.1	1155.74	324.1	0.28	1.4e-31	PF00234 AT5G55410.2 Bifunctional inhibitor/lipid-transfer protein/seed storage 2S albumin superfamily protein
Phvul.003G183200.1	1000.95	235.295	0.235	1.992e-31	PF00664;PF00005 PTHR24221:SF123;PTHR24221 KOG0058 GO:0005524;GO:0016887;GO:0042626;GO:0006810;GO:0055085;GO:0016021 AT5G39040.1 ALS1;ATTAP2;TAP2 transporter associated with antigen processing protein 2
Phvul.007G110000.1	166.007	18.81	0.113	2.813e-31	PF06241 AT5G43745.1 Protein of unknown function (DUF1012)
Phvul.008G190900.1	275.862	44.449	0.161	9.282e-31	AT2G42840.1 PDF1 protodermal factor 1
Phvul.003G288200.1	82.855	4.709	0.057	1.516e-25	PF00201 PTHR11926;PTHR11926:SF15 KOG1192 GO:0016758;GO:0008152 AT2G22590.1 UDP-Glycosyltransferase superfamily protein
Phvul.008G134100.1	57.109	0.481	0.008	2.543e-25	PF03171 PTHR10209;PTHR10209:SF55 KOG0143 K06892 GO:0016491;GO:0016706;GO:0055114 AT3G19000.1 2-oxoglutarate (2OG) and Fe(II)-dependent oxygenase superfamily protein
Phvul.008G111000.1	65.645	1.686	0.026	4.001e-25	AT5G43822.1 Pentatricopeptide repeat (PPR) superfamily protein
Phvul.004G046100.1	3008.02	1096.38	0.364	2.354e-24	PF00393;PF03446 PTHR11811 KOG2653 1.1.1.44 K00033 GO:0004616;GO:0050661;GO:0006098;GO:0055114 AT3G02360.1 6-phosphogluconate dehydrogenase family protein
Phvul.008G098500.1	179.263	31.517	0.176	3.459e-22	PF03171 PTHR10209;PTHR10209:SF55 KOG0143 GO:0016491;GO:0016706;GO:0055114 AT5G05600.1 2-oxoglutarate (2OG) and Fe(II)-dependent oxygenase superfamily protein
Phvul.008G216100.1	62.654	2.135	0.034	7.928e-22	PF00612 GO:0005515 AT5G35670.1 iqd33 IQ-domain 33
Phvul.004G127300.1	45.026	0.723	0.016	4.36e-20	AT3G42786.1
Phvul.011G083200.1	95.883	1.205	0.013	5.399e-20
Phvul.005G080500.1	46.789	0.964	0.021	1.627e-19
Phvul.004G155000.1	43.988	0.481	0.011	3.328e-19	PF07714 PTHR24420;PTHR24420:SF441 KOG1187 GO:0004672;GO:0005524;GO:0006468 AT1G66980.1 SNC4 suppressor of npr1-1 constitutive 4
Phvul.007G198000.1	301.195	31.028	0.103	4.681e-19	PF00561 PTHR10992;PTHR10992:SF279 KOG4178 AT3G05600.1 alpha/beta-Hydrolases superfamily protein
Phvul.007G183200.1	36.304	0.241	0.007	1.471e-16	PF01627 KOG4747 GO:0004871;GO:0000160 AT3G21510.1 AHP1 histidine-containing phosphotransmitter 1
Phvul.004G040100.1	88.728	11.93	0.134	5.885e-16	PF02458 GO:0016747 AT3G29635.1 HXXXD-type acyl-transferase family protein
Phvul.003G060100.1	259.177	71.552	0.276	6.62e-16	PF00106 PTHR24322 KOG1208 GO:0016491;GO:0008152;GO:0003824;GO:0050662;GO:0044237 AT3G59710.1 NAD(P)-binding Rossmann-fold superfamily protein
Phvul.003G238700.1	86.305	3.146	0.036	1.231e-15	PF03321 K14487 AT2G23170.1 GH3.3 Auxin-responsive GH3 family protein
Phvul.007G056100.1	147.365	35.191	0.239	2.608e-15	PF01564 PTHR11558;PTHR11558:SF3 GO:0003824 AT5G19530.1 ACL5 S-adenosyl-L-methionine-dependent methyltransferases superfamily protein
Phvul.011G204700.1	845.866	127.219	0.15	7.927e-15	PF08027 GO:0045735;GO:0009405
Phvul.007G007500.1	181.022	50.255	0.278	7.927e-15
Phvul.003G294200.1	197.857	52.803	0.267	8.51e-15	PF00160;PF00515 PTHR11071;PTHR11071:SF98 KOG0546 5.2.1.8 K05864 GO:0003755;GO:0006457;GO:0005515 AT2G15790.1 CYP40;SQN peptidyl-prolyl cis-trans isomerase / cyclophilin-40 (CYP40) / rotamase
Phvul.010G143500.1	135.082	35.249	0.261	1.582e-14	PF05153 PTHR12588 KOG1573 1.13.99.1 K00469 GO:0005506;GO:0050113;GO:0019310;GO:0055114;GO:0005737 AT1G14520.1 MIOX1 myo-inositol oxygenase 1
Phvul.006G183900.1	1116.71	497.589	0.446	1.634e-14	PF03110 GO:0003677;GO:0005634 AT2G33810.1 SPL3 squamosa promoter binding protein-like 3
Phvul.006G206500.1	144.263	33.32	0.231	1.799e-14	PF00403 PTHR10098:SF31;PTHR10098 GO:0046872;GO:0030001 AT3G14110.2 FLU Tetratricopeptide repeat (TPR)-like superfamily protein
Phvul.004G138200.1	42.357	3.42	0.081	2.424e-14	PF00201 PTHR11926;PTHR11926:SF15 KOG1192 GO:0016758;GO:0008152 AT3G21780.1 UGT71B6 UDP-glucosyl transferase 71B6
Phvul.006G190700.1	47.934	4.141	0.086	3.745e-14	PF02265 GO:0003676;GO:0004519;GO:0006308 AT1G11190.1 BFN1;ENDO1 bifunctional nuclease i
Phvul.008G030900.1	35.267	1.205	0.034	7.677e-14
Phvul.008G210100.1	4483.1	2054.2	0.458	8.523e-14	PF00933;PF01915 GO:0004553;GO:0005975 AT5G20950.1 Glycosyl hydrolase family protein
Phvul.006G195200.1	643.55	274.178	0.426	9.615e-14	AT1G11440.1
Phvul.006G148600.1	73.063	10.05	0.138	1.186e-13	AT4G22030.1 F-box family protein with a domain of unknown function (DUF295)
Phvul.003G291000.1	370.764	146.784	0.396	6.164e-13	PF11976 KOG1769 AT5G55160.1 ATSUMO2;SUM2;SUMO 2;SUMO2 small ubiquitin-like modifier 2
Phvul.002G037200.1	520.212	64.615	0.124	6.882e-13	PF00026 PTHR13683;PTHR13683:SF98 KOG1339 GO:0004190;GO:0006508 AT5G33340.1 CDR1 Eukaryotic aspartyl protease family protein
Phvul.011G185700.1	202.45	54.946	0.271	9.368e-13	PF07333
Phvul.011G212600.1	159.47	43.095	0.27	1.604e-12	PF01370 PTHR10366;PTHR10366:SF9 KOG1502 GO:0016491;GO:0008152;GO:0003854;GO:0016616;GO:0006694;GO:0055114;GO:0003824;GO:0050662;GO:0044237 AT2G45400.1 BEN1 NAD(P)-binding Rossmann-fold superfamily protein
Phvul.011G192000.1	72.495	13.44	0.185	2.053e-12	PF03399 PTHR12436:SF13;PTHR12436 AT3G54380.1 SAC3/GANP/Nin1/mts3/eIF-3 p25 family
Phvul.008G091000.1	41.36	1.443	0.035	3.335e-12	PF00201 PTHR11926;PTHR11926:SF15 KOG1192 GO:0016758;GO:0008152 AT4G34131.1 UGT73B3 UDP-glucosyl transferase 73B3
Phvul.007G056500.1	469.039	128.391	0.274	7.558e-12	PF01179;PF02728;PF02727 PTHR10638;PTHR10638:SF12 KOG1186 GO:0005507;GO:0008131;GO:0048038;GO:0009308;GO:0055114 AT1G31690.1 Copper amine oxidase family protein
Phvul.005G012600.1	124.754	35.072	0.281	1.093e-11	PF05033;PF00856;PF02182 PTHR22884;PTHR22884:SF20 KOG1082 GO:0005515;GO:0042393;GO:0008270;GO:0018024;GO:0034968;GO:0005634 AT1G73100.1 SDG19;SUVH3 SU(VAR)3-9 homolog 3
Phvul.003G169700.1	33.352	1.023	0.031	1.345e-11	PF03016 PTHR11062;PTHR11062:SF1 KOG1021 GO:0016020 AT5G33290.1 XGD1 xylogalacturonan deficient 1
Phvul.003G046900.1	429.362	123.384	0.287	1.38e-11	PF00201 PTHR11926;PTHR11926:SF15 KOG1192 GO:0016758;GO:0008152 AT4G34131.1 UGT73B3 UDP-glucosyl transferase 73B3
Phvul.002G069900.1	641.623	197.093	0.307	1.7e-11	PF02519 AT5G20820.1 SAUR-like auxin-responsive protein family
Phvul.006G196200.1	430.182	185.696	0.432	2.323e-11	PF03737 K02553 AT5G56260.1 Ribonuclease E inhibitor RraA/Dimethylmenaquinone methyltransferase
Phvul.005G071300.1	253.205	79.89	0.316	2.447e-11	PF00304 GO:0006952 AT2G02130.1 LCR68;PDF2.3 low-molecular-weight cysteine-rich 68
Phvul.007G174600.1	110.962	28.405	0.256	3.521e-11	PF00515 PTHR23083;PTHR23083:SF141 GO:0005515 AT4G02680.1 EOL1 ETO1-like 1
Phvul.008G257700.1	159.333	52.694	0.331	2.469e-10	PF01370 PTHR10366;PTHR10366:SF9 KOG1502 GO:0016491;GO:0008152;GO:0003854;GO:0016616;GO:0006694;GO:0055114;GO:0003824;GO:0050662;GO:0044237;GO:0009058 AT5G58490.1 NAD(P)-binding Rossmann-fold superfamily protein
Phvul.011G204100.1	261.246	52.499	0.201	2.589e-10	PF08027 GO:0045735;GO:0009405
Phvul.011G110800.1	1137.5	537.864	0.473	3.695e-10	PF12609 AT4G10270.1 Wound-responsive family protein
Phvul.008G170200.1	110.147	33.073	0.3	3.791e-10	PF00026 PTHR13683;PTHR13683:SF98 KOG1339 GO:0004190;GO:0006508 AT5G10080.1 Eukaryotic aspartyl protease family protein
Phvul.002G332200.1	294.332	121.525	0.413	5.372e-10	PF00191 PTHR10502:SF10;PTHR10502 KOG0819 GO:0005509;GO:0005544 AT1G68090.1 ANN5;ANNAT5 annexin 5
Phvul.001G182100.1	534.926	242.007	0.452	6.097e-10	PF00201 PTHR11926;PTHR11926:SF15 KOG1192 2.4.1.- K13496 GO:0016758;GO:0008152 AT2G36760.1 UGT73C2 UDP-glucosyl transferase 73C2
Phvul.003G237400.1	632.056	300.201	0.475	6.272e-10	PF10714 AT2G23110.1 Late embryogenesis abundant protein; group 6
Phvul.008G233200.1	110.452	33.933	0.307	6.435e-10	PF00514 PTHR23315:SF27;PTHR23315 KOG4646 GO:0005515 AT5G37290.1 ARM repeat superfamily protein
Phvul.009G244100.1	92.014	11.988	0.13	6.638e-10	PF00067 PTHR24298:SF44;PTHR24298 KOG0156 GO:0005506;GO:0009055;GO:0016705;GO:0020037;GO:0055114 AT4G37340.1 CYP81D3 cytochrome P450; family 81; subfamily D; polypeptide 3
Phvul.011G085000.1	20.21	0	0	1.182e-09	PF00450 PTHR11802;PTHR11802:SF6 KOG1282 GO:0004185;GO:0006508 AT3G10410.1 CPY;SCPL49 SERINE CARBOXYPEPTIDASE-LIKE 49
Phvul.005G011500.1	368.852	169.646	0.46	1.522e-09	PF01853;PF11717 PTHR10615 KOG2747 2.3.1.48 K11308 GO:0016747;GO:0006355;GO:0005634 AT5G64610.1 HAM1 histone acetyltransferase of the MYST family 1
Phvul.011G089600.1	38.56	4.349	0.113	1.709e-09	PF01490 PTHR22950 KOG1303 AT1G08230.2 ATGAT1;GAT1 Transmembrane amino acid transporter family protein
Phvul.011G178400.1	405.908	198.619	0.489	1.131e-08	PF02798;PF00043 PTHR11260;PTHR11260:SF54 KOG0406 GO:0005515 AT1G78380.1 ATGSTU19;GST8;GSTU19 glutathione S-transferase TAU 19
Phvul.008G190800.1	113.275	36.385	0.321	1.182e-08	AT3G58800.1
Phvul.004G040700.1	53.434	10.864	0.203	1.415e-08	PF02458 GO:0016747 AT3G29635.1 HXXXD-type acyl-transferase family protein
Phvul.009G120500.1	377.013	178.267	0.473	1.9e-08	PF00331 GO:0004553;GO:0005975 AT4G38650.1 Glycosyl hydrolase family 10 protein
Phvul.004G136700.1	286.416	127.143	0.444	2.931e-08	PF00107;PF08240 PTHR11695;PTHR11695:SF310 KOG0022 1.1.1.1 K00001 GO:0008270;GO:0016491;GO:0055114;GO:0006813 AT5G24760.1 GroES-like zinc-binding dehydrogenase family protein
Phvul.011G019500.1	73.829	11.495	0.156	3.17e-08
Phvul.003G280700.1	147.806	57.357	0.388	3.41e-08	PF01997 PTHR10741;PTHR10741:SF1 KOG3066 GO:0043565 AT2G03780.1 Translin family protein
Phvul.007G134700.1	54.593	9.776	0.179	4.398e-08	PF02798;PF00043 PTHR11260:SF16;PTHR11260 KOG0406 GO:0005515 AT2G29420.1 ATGSTU7;GST25;GSTU7 glutathione S-transferase tau 7
Phvul.008G240200.1	123.034	46.297	0.376	4.803e-08	PF03080 AT2G20170.1 Protein of Unknown Function (DUF239)
Phvul.008G037300.1	105.242	34.643	0.329	5.046e-08	PF00036 PTHR10891:SF137;PTHR10891 GO:0005509;GO:0007165;GO:0005578 AT5G39670.1 Calcium-binding EF-hand family protein
Phvul.008G213800.1	26.513	1.7	0.064	5.321e-08	PF03171 PTHR10209;PTHR10209:SF55 KOG0143 GO:0016491;GO:0016706;GO:0055114 AT1G05010.1 ACO4;EAT1;EFE ethylene-forming enzyme
Phvul.003G281400.1	52.073	11.181	0.215	8.388e-08	PF03470;PF03469;PF03468 PTHR21596:SF3;PTHR21596 AT3G48670.1 IDN2;RDM12 XH/XS domain-containing protein
Phvul.008G184500.1	28.946	2.678	0.093	8.63e-08	PF07173 AT4G37900.1 Protein of unknown function (duplicated DUF1399)
Phvul.005G074400.1	265.601	113.725	0.428	9.856e-08	PF01063 PTHR11825;PTHR11825:SF6 KOG0975 GO:0003824;GO:0008152 AT5G57850.1 D-aminoacid aminotransferase-like PLP-dependent enzymes superfamily protein
Phvul.008G213300.1	250.228	102.348	0.409	1.134e-07	PF05922;PF00082;PF02225 PTHR10795;PTHR10795:SF17 GO:0004252;GO:0006508;GO:0042802;GO:0043086 AT2G04160.1 AIR3 Subtilisin-like serine endopeptidase family protein
Phvul.005G084000.1	48.417	6.108	0.126	1.329e-07	AT4G27430.1 CIP7 COP1-interacting protein 7
Phvul.011G185600.1	192.187	81.448	0.424	1.346e-07	PF07333
Phvul.004G137900.1	60.431	14.46	0.239	1.443e-07	PF00201 PTHR11926;PTHR11926:SF15 KOG1192 GO:0016758;GO:0008152 AT3G21780.1 UGT71B6 UDP-glucosyl transferase 71B6
Phvul.004G135100.1	77.484	25.255	0.326	1.491e-07	PF01582;PF07725;PF00560;PF00931 PTHR11017;PTHR11017:SF20 GO:0005515;GO:0043531;GO:0007165;GO:0005622;GO:0045087;GO:0031224;GO:0004888;GO:0006915;GO:0005524 AT5G17680.1 disease resistance protein (TIR-NBS-LRR class); putative
Phvul.004G101500.1	21.809	1.566	0.072	1.546e-07	PF00704 GO:0004553;GO:0005975 AT5G24090.1 ATCHIA;CHIA chitinase A
Phvul.009G259700.1	73.201	18.669	0.255	1.621e-07	AT1G01060.1 LHY;LHY1 Homeodomain-like superfamily protein
Phvul.009G075700.1	431.168	206.837	0.48	1.674e-07	PF03080 AT5G25950.1 Protein of Unknown Function (DUF239)
Phvul.008G260200.1	40.37	6.757	0.167	1.749e-07	PF03171 PTHR10209;PTHR10209:SF55 KOG0143 GO:0016491;GO:0016706;GO:0055114 AT5G58660.1 2-oxoglutarate (2OG) and Fe(II)-dependent oxygenase superfamily protein
Phvul.006G129500.1	440.013	126.165	0.287	1.786e-07	PF00141 GO:0004601;GO:0020037;GO:0006979;GO:0055114 AT5G06730.1 Peroxidase superfamily protein
Phvul.004G055100.1	237.144	105.964	0.447	1.821e-07	AT3G01860.1
Phvul.005G126200.1	59.408	11.581	0.195	1.888e-07	PF02238 GO:0004129;GO:0009055;GO:0005746 AT4G21105.1 cytochrome-c oxidases;electron carriers
Phvul.005G017500.1	176.512	77.358	0.438	2.275e-07
Phvul.002G048700.1	79.235	24.027	0.303	2.397e-07	PF01095;PF04043 PTHR22931;PTHR22931:SF5 GO:0030599;GO:0042545;GO:0005618;GO:0004857 AT1G11580.1 ATPMEPCRA;PMEPCRA methylesterase PCR A
Phvul.002G002200.1	343.938	170.483	0.496	2.972e-07	PF00069 PTHR24343;PTHR24343:SF58 KOG0583 GO:0004672;GO:0005524;GO:0006468 AT4G33950.1 ATOST1;OST1;P44;SNRK2-6;SNRK2.6;SRK2E Protein kinase superfamily protein
Phvul.005G018800.1	69.59	19.97	0.287	4.166e-07	AT3G12320.1
Phvul.004G097900.1	143.501	56.226	0.392	4.376e-07	PF05938 AT3G16970.1 Plant self-incompatibility protein S1 family
Phvul.005G093400.1	15.22	0	0	5.712e-07	PF00560 PTHR11017;PTHR11017:SF20 KOG4579 GO:0005515 AT1G69550.1 disease resistance protein (TIR-NBS-LRR class)
Phvul.003G060300.1	160.38	69.993	0.436	6.842e-07	PF08240;PF00107 PTHR11695;PTHR11695:SF34 KOG1198 GO:0008270;GO:0016491;GO:0055114 AT1G23740.1 Oxidoreductase; zinc-binding dehydrogenase family protein
Phvul.003G015300.1	118.144	37.679	0.319	7.097e-07
Phvul.008G198300.1	110.793	39.815	0.359	8.229e-07	PF00234 AT4G33355.1 Bifunctional inhibitor/lipid-transfer protein/seed storage 2S albumin superfamily protein
Phvul.004G138100.1	18.034	0.964	0.053	8.413e-07	PTHR11926;PTHR11926:SF15 GO:0016758;GO:0008152 AT1G78270.1 AtUGT85A4;UGT85A4 UDP-glucosyl transferase 85A4
Phvul.004G155100.1	22.67	0.964	0.043	8.507e-07	PF07714 PTHR24420;PTHR24420:SF441 KOG1187 GO:0004672;GO:0005524;GO:0006468 AT4G18250.1 receptor serine/threonine kinase; putative
Phvul.009G075600.1	68.628	20.612	0.3	1.508e-06	PF03080 AT5G25950.1 Protein of Unknown Function (DUF239)
Phvul.005G063200.1	79.156	25.385	0.321	1.63e-06	PF00067 PTHR24282:SF174;PTHR24282 KOG0157 GO:0005506;GO:0009055;GO:0016705;GO:0020037;GO:0055114 AT3G14690.1 CYP72A15 cytochrome P450; family 72; subfamily A; polypeptide 15
Phvul.007G054200.1	17.312	0.361	0.021	1.901e-06	PF07859 PTHR23024:SF10;PTHR23024 KOG1515 GO:0016787;GO:0008152 AT2G03550.1 alpha/beta-Hydrolases superfamily protein
Phvul.010G036600.1	148.772	65.182	0.438	2.61e-06	PF00295 GO:0004650;GO:0005975 AT5G17200.1 Pectin lyase-like superfamily protein
Phvul.005G012400.1	39.505	8.35	0.211	2.621e-06	PF07690 PTHR24003:SF14;PTHR24003 KOG2615 GO:0022857;GO:0055085;GO:0016021 AT5G13750.1 ZIFL1 zinc induced facilitator-like 1
Phvul.006G023400.1	242.215	111.073	0.459	2.965e-06	PF02798;PF00043 PTHR11260;PTHR11260:SF55 KOG0867 GO:0005515 AT2G30860.1 ATGSTF7;ATGSTF9;GLUTTR;GSTF9 glutathione S-transferase PHI 9
Phvul.011G023700.1	75.629	22.997	0.304	3.541e-06	PF03727;PF00349 PTHR19443 KOG1369 GO:0005524;GO:0016773;GO:0005975 AT1G50460.1 ATHKL1;HKL1 hexokinase-like 1
Phvul.003G099100.1	138.298	60.106	0.435	5.305e-06	PF01156 PTHR12304 KOG2938 AT5G18860.1 inosine-uridine preferring nucleoside hydrolase family protein
Phvul.009G207900.1	220.739	110	0.498	5.464e-06	PF00832 PTHR19970 KOG0002 K02924 GO:0003735;GO:0006412;GO:0005622;GO:0005840 AT4G31985.1 Ribosomal protein L39 family protein
Phvul.010G033400.1	119.49	54.011	0.452	5.504e-06	PF04185 3.1.4.3 K01114 GO:0016788 AT3G03530.1 NPC4 non-specific phospholipase C4
Phvul.010G077800.1	16.14	1.447	0.09	7.455e-06	AT3G60650.1
Phvul.007G250800.1	91.092	33.874	0.372	8.326e-06	AT3G57320.1
Phvul.002G037100.1	50.022	8.722	0.174	9.003e-06	PF00026 PTHR13683;PTHR13683:SF98 KOG1339 GO:0004190;GO:0006508 AT5G33340.1 CDR1 Eukaryotic aspartyl protease family protein
Phvul.007G036300.1	198.37	53.024	0.267	9.612e-06	PF09810 PTHR14464:SF3;PTHR14464 KOG4760 AT5G60370.1
Phvul.007G278100.1	86.832	30.326	0.349	1.135e-05	PF07224 3.1.1.14 K08099 GO:0047746;GO:0015996 AT5G43860.1 ATCLH2;CLH2 chlorophyllase 2
Phvul.008G105200.1	81.727	31.951	0.391	1.283e-05	AT2G40070.2
Phvul.002G221800.1	102.086	39.569	0.388	1.364e-05	PF01565;PF08031 PTHR11748:SF29;PTHR11748 GO:0008762;GO:0016491;GO:0050660;GO:0055114 AT4G20800.1 FAD-binding Berberine family protein
Phvul.003G154800.1	362.651	109.218	0.301	1.369e-05	PF00012 PTHR19375 KOG0100 K03283 GO:0000902;GO:0005524 AT1G16030.1 Hsp70b heat shock protein 70B
Phvul.010G138100.1	131.297	58.906	0.449	1.514e-05	PF00753 PTHR12553:SF12;PTHR12553 GO:0016787 AT3G13800.1 Metallo-hydrolase/oxidoreductase superfamily protein
Phvul.010G128400.1	91.543	33.151	0.362	1.516e-05	PF07911 AT1G72510.1 Protein of unknown function (DUF1677)
Phvul.011G110900.1	503.09	244.614	0.486	2.001e-05	PF12609 AT4G10265.1 Wound-responsive family protein
Phvul.003G025400.1	30.144	5.688	0.189	2.261e-05	PF00560 PTHR24420 GO:0005515 AT3G25670.1 Leucine-rich repeat (LRR) family protein
Phvul.009G210100.1	149.269	70.098	0.47	2.482e-05	PF00481 PTHR13832;PTHR13832:SF92 KOG0698 GO:0003824 AT2G25620.1 AtDBP1;DBP1 DNA-binding protein phosphatase 1
Phvul.004G154900.1	24.933	3.188	0.128	2.489e-05	PF00069 PTHR24420;PTHR24420:SF441 KOG1187 GO:0004672;GO:0005524;GO:0006468 AT1G66980.1 SNC4 suppressor of npr1-1 constitutive 4
Phvul.003G269400.1	84.031	35.27	0.42	3.242e-05	PF02383 PTHR11200 KOG1889 GO:0042578 AT3G51460.1 RHD4 Phosphoinositide phosphatase family protein
Phvul.008G285400.1	478.837	237.232	0.495	3.242e-05	PF02518;PF00183 PTHR11528:SF29;PTHR11528 KOG0019 GO:0005524;GO:0051082;GO:0006457;GO:0006950 AT3G07770.1 AtHsp90-6;AtHsp90.6;Hsp89.1 HEAT SHOCK PROTEIN 89.1
Phvul.004G003000.1	294.237	144.919	0.493	3.547e-05	PF05938 AT5G12070.1 Plant self-incompatibility protein S1 family
Phvul.006G209500.1	176.953	85.937	0.486	3.547e-05	PF00067 PTHR24298:SF44;PTHR24298 KOG0156 GO:0005506;GO:0009055;GO:0016705;GO:0020037;GO:0055114 AT3G26300.1 CYP71B34 cytochrome P450; family 71; subfamily B; polypeptide 34
Phvul.008G023100.1	260.745	115.04	0.441	3.598e-05	PF06876 GO:0007165 AT4G15733.1 SCRL11 SCR-like 11
Phvul.004G154200.1	61.371	20.085	0.327	3.63e-05	PF00234 AT3G18280.1 Bifunctional inhibitor/lipid-transfer protein/seed storage 2S albumin superfamily protein
Phvul.003G276500.1	180.447	88.359	0.49	4.078e-05	PF01294 PTHR11722 KOG3295 GO:0003735;GO:0006412;GO:0005622;GO:0005840 AT3G49010.1 ATBBC1;BBC1;RSU2 breast basic conserved 1
Phvul.001G145800.1	174.035	68.591	0.394	4.284e-05	PF03018 PTHR21495:SF11;PTHR21495 AT5G42510.1 Disease resistance-responsive (dirigent-like protein) family protein
Phvul.001G150300.1	10.925	0	0	4.409e-05	PF00010 PTHR11514;PTHR11514:SF8 GO:0030528;GO:0006355 AT4G09820.1 BHLH42;TT8 basic helix-loop-helix (bHLH) DNA-binding superfamily protein
Phvul.011G185800.1	338.73	146.5	0.432	4.441e-05	PF07333
Phvul.009G211500.1	85.316	38.229	0.448	4.508e-05	PTHR12313 KOG4172 AT2G44410.1 RING/U-box superfamily protein
Phvul.003G008500.1	83.626	34.027	0.407	4.859e-05	PF03407 PTHR24015;PTHR24015:SF6 AT1G14590.1 Nucleotide-diphospho-sugar transferase family protein
Phvul.008G206900.1	10.812	0	0	5.785e-05	PF00394;PF07731;PF07732 PTHR11709:SF10;PTHR11709 KOG1263 1.10.3.3 K00423 GO:0016491;GO:0055114;GO:0005507 AT5G21105.1 Plant L-ascorbate oxidase
Phvul.002G185800.1	26.901	2.827	0.105	6.588e-05	PF00282 PTHR11999;PTHR11999:SF1 KOG1383 GO:0016831;GO:0030170;GO:0019752;GO:0006536;GO:0004351 AT5G17330.1 GAD;GAD1 glutamate decarboxylase
Phvul.003G013200.1	10.258	0	0	6.662e-05	PF03171 PTHR10209;PTHR10209:SF55 KOG0143 GO:0016491;GO:0016706;GO:0055114 AT1G17020.1 ATSRG1;SRG1 senescence-related gene 1
Phvul.007G233100.1	56.016	19.366	0.346	7.048e-05	AT4G13540.1
Phvul.002G241900.1	122.237	57.563	0.471	7.402e-05	PF04844 AT4G18830.1 ATOFP5;OFP5 ovate family protein 5
Phvul.008G268800.1	20.459	2.346	0.115	8.683e-05	PF00657 PTHR22835;PTHR22835:SF39 GO:0016788;GO:0006629 AT5G55050.1 GDSL-like Lipase/Acylhydrolase superfamily protein
Phvul.006G067200.1	353.743	126.34	0.357	9.108e-05
Phvul.002G184400.1	87.254	36.629	0.42	9.459e-05	PF03171 PTHR10209;PTHR10209:SF55 KOG0143 GO:0016491;GO:0016706;GO:0055114 AT1G17020.1 ATSRG1;SRG1 senescence-related gene 1
Phvul.010G018500.1	109.995	50.122	0.456	9.746e-05	AT4G17010.1
Phvul.002G218300.1	123.171	37.857	0.307	9.746e-05	PF02679 PTHR10795;PTHR10795:SF3 GO:0019295 AT4G21320.1 HSA32 Aldolase-type TIM barrel family protein
Phvul.006G066200.1	27.183	5.087	0.187	0	PF01485 PTHR11685;PTHR11685:SF66 GO:0008270 AT3G14250.1 RING/U-box superfamily protein
Phvul.008G219800.1	129.575	51.364	0.396	0	AT2G40390.1
Phvul.011G190700.1	50.958	18.209	0.357	0	PF10561 KOG2800 AT2G44850.2
Phvul.009G154300.1	61.311	21.352	0.348	0	PF02146 PTHR11085 KOG2683 GO:0008270;GO:0070403;GO:0006476;GO:0016811;GO:0006355;GO:0006342 AT5G09230.7 AtSRT2;SRT2 sirtuin 2
Phvul.008G076600.1	49.12	17.109	0.348	0	PF01370 PTHR10366;PTHR10366:SF9 KOG1502 GO:0016491;GO:0008152;GO:0003854;GO:0016616;GO:0006694;GO:0055114;GO:0003824;GO:0050662;GO:0044237 AT2G45400.1 BEN1 NAD(P)-binding Rossmann-fold superfamily protein
Phvul.001G062300.1	131.698	61.684	0.468	0	PF00234 AT4G33355.1 Bifunctional inhibitor/lipid-transfer protein/seed storage 2S albumin superfamily protein
Phvul.006G184600.1	37.077	9.117	0.246	0	PF00010 GO:0030528;GO:0006355 AT4G20970.1 basic helix-loop-helix (bHLH) DNA-binding superfamily protein
Phvul.004G081300.1	72.624	30.559	0.421	0	PF00804;PF05739 PTHR19957:SF26;PTHR19957 KOG0810 K08486 GO:0016020;GO:0005515 AT3G03800.1 ATSYP131;SYP131 syntaxin of plants 131
Phvul.006G168600.1	63.392	27.345	0.431	0	PF04520 AT2G34340.1 Protein of unknown function; DUF584
Phvul.002G003400.1	8.858	0	0	0	PF02297 PTHR11387;PTHR11387:SF10 KOG3057 1.9.3.1 K02267 GO:0004129;GO:0005739 AT1G32710.1 Cytochrome c oxidase; subunit Vib family protein
Phvul.001G049800.1	78.363	31.714	0.405	0	PF00400 PTHR19932:SF11;PTHR19932 KOG0293 GO:0005515 AT1G80490.2 TPR1 TOPLESS-related 1
Phvul.002G084200.1	136.273	53.12	0.39	0	PF05199;PF00732 PTHR11552:SF31;PTHR11552 KOG1238 GO:0016614;GO:0050660;GO:0055114 AT1G14190.1 Glucose-methanol-choline (GMC) oxidoreductase family protein
Phvul.001G031700.1	70.423	30.941	0.439	0	PF00226 PTHR25040;PTHR25040:SF165 GO:0031072 AT4G07990.2 Chaperone DnaJ-domain superfamily protein
Phvul.007G051800.1	68.933	31.936	0.463	0	AT4G21215.2
Phvul.009G218400.1	8.711	0	0	0	AT1G30800.1 Fasciclin-like arabinogalactan family protein
Phvul.009G257600.1	46.483	15.443	0.332	0	PF01565;PF04030 PTHR13878;PTHR13878:SF10 KOG4730 GO:0008762;GO:0016491;GO:0050660;GO:0055114;GO:0003885;GO:0016020 AT2G46760.1 D-arabinono-1;4-lactone oxidase family protein
Phvul.006G209600.1	24.543	3.297	0.134	0	PF00067 PTHR24298:SF44;PTHR24298 KOG0156 GO:0005506;GO:0009055;GO:0016705;GO:0020037;GO:0055114 AT3G26300.1 CYP71B34 cytochrome P450; family 71; subfamily B; polypeptide 34
Phvul.008G084900.1	73.237	32.249	0.44	0	PF04844 AT1G06920.1 ATOFP4;OFP4 ovate family protein 4
Phvul.008G215500.1	39.299	5.654	0.144	0	PF00657 PTHR22835;PTHR22835:SF39 GO:0016788;GO:0006629 AT2G04570.1 GDSL-like Lipase/Acylhydrolase superfamily protein
Phvul.007G154100.1	118.569	53.317	0.45	0	PTHR22904;PTHR22904:SF125 KOG0551 AT1G04130.1 Tetratricopeptide repeat (TPR)-like superfamily protein
Phvul.002G009300.1	53.024	21.672	0.409	0	PF06404 GO:0008083;GO:0008283;GO:0005576 AT3G49780.1 ATPSK3 (FORMER SYMBOL);ATPSK4;PSK4 phytosulfokine 4 precursor
Phvul.008G283000.1	112.581	55.043	0.489	0.001	PF01490 PTHR22950 KOG1303 AT5G23810.1 AAP7 amino acid permease 7
Phvul.007G013100.1	13.352	1.173	0.088	0.001	AT1G77280.1 Protein kinase protein with adenine nucleotide alpha hydrolases-like domain
Phvul.007G062000.1	114.628	43.817	0.382	0.001	PF00504 PTHR14154:SF1;PTHR14154 AT3G22840.1 ELIP;ELIP1 Chlorophyll A-B binding family protein
Phvul.003G027100.1	120.366	57.473	0.477	0.001	PF02365 GO:0003677;GO:0006355 AT1G25580.1 ANAC008;SOG1 NAC (No Apical Meristem) domain transcriptional regulator superfamily protein
Phvul.008G284200.1	36.937	12.613	0.341	0.001	PF05996 1.3.7.4 K08101 GO:0016636;GO:0050897;GO:0010024;GO:0055114 AT3G09150.2 ATHY2;GUN3;HY2 phytochromobilin:ferredoxin oxidoreductase; chloroplast / phytochromobilin synthase (HY2)
Phvul.006G126600.1	74.901	28.915	0.386	0.001	PF01852;PF00046 PTHR24325:SF193;PTHR24325 GO:0003700;GO:0043565;GO:0006355 AT1G73360.1 ATHDG11;EDT1;HDG11 homeodomain GLABROUS 11
Phvul.004G107700.1	1377.5	494.965	0.359	0.001	PF02518;PF00183 PTHR11528 KOG0019 K04079 GO:0005524;GO:0051082;GO:0006457;GO:0006950 AT5G52640.1 ATHS83;AtHsp90-1;ATHSP90.1;HSP81-1;HSP81.1;HSP83;HSP90.1 heat shock protein 90.1
Phvul.008G086500.1	88.308	43.34	0.491	0.001	PF05701 AT2G38370.1 Plant protein of unknown function (DUF827)
Phvul.003G062800.1	31.598	9.542	0.302	0.001	PF07690 PTHR24003;PTHR24003:SF2 KOG2533 GO:0055085;GO:0016021 AT1G12940.1 ATNRT2.5;NRT2.5 nitrate transporter2.5
Phvul.003G056500.1	78.695	34.43	0.438	0.001	PF02671 PTHR12346 GO:0006355;GO:0005634 AT3G01320.1 SNL1 SIN3-like 1
Phvul.007G108500.1	46.235	14.984	0.324	0.001	PF00249 PTHR10641 KOG0048 K09422 GO:0003677 AT3G23250.1 ATMYB15;ATY19;MYB15 myb domain protein 15
Phvul.010G128200.1	44.496	12.426	0.279	0.001	PF00092 PTHR10338;PTHR10338:SF8 GO:0005515 AT1G72500.1
Phvul.007G252000.1	9.876	0.18	0.018	0.001	PF00045
Phvul.002G231600.1	39.783	9.269	0.233	0.001	PF00011 PTHR11527;PTHR11527:SF14 KOG0710 AT1G53540.1 HSP20-like chaperones superfamily protein
Phvul.008G016500.1	43.971	13.933	0.317	0.001	PF00612;PF02179 GO:0005515;GO:0051087;GO:0006915 AT1G12060.1 ATBAG5;BAG5 BCL-2-associated athanogene 5
Phvul.008G132700.1	12.642	0	0	0.001	AT4G13030.1 P-loop containing nucleoside triphosphate hydrolases superfamily protein
Phvul.010G076500.1	40.598	13.753	0.339	0.001	AT5G01370.1 ACI1 ALC-interacting protein 1
Phvul.007G106600.1	63.569	10.227	0.161	0.001	PF03321 K14487 AT2G47750.1 GH3.9 putative indole-3-acetic acid-amido synthetase GH3.9
Phvul.003G288100.1	41.15	14.49	0.352	0.001	PF00201 PTHR11926;PTHR11926:SF15 KOG1192 GO:0016758;GO:0008152 AT2G22590.1 UDP-Glycosyltransferase superfamily protein
Phvul.003G231000.1	54.365	19.287	0.355	0.001	PF00010 PTHR12565 KOG4029 GO:0030528;GO:0006355 AT4G37850.1 basic helix-loop-helix (bHLH) DNA-binding superfamily protein
Phvul.006G075400.1	53.332	22.06	0.414	0.001	AT3G56220.1 transcription regulators
Phvul.008G087600.1	16.363	1.729	0.106	0.001	PF00202 PTHR11986;PTHR11986:SF23 KOG1404 2.6.1.40;2.6.1.44 K00827 GO:0008483;GO:0030170 AT3G08860.1 PYD4 PYRIMIDINE 4
Phvul.008G069000.1	114.974	57.077	0.496	0.001
Phvul.007G198400.1	56.674	17.458	0.308	0.001	PF00646 GO:0005515 AT1G09155.1 AtPP2-B15;PP2-B15 phloem protein 2-B15
Phvul.004G100100.1	28.157	7.748	0.275	0.001	PF00560;PF08263 PTHR24420;PTHR24420:SF473 KOG0472 GO:0005515 AT2G34930.1 disease resistance family protein / LRR family protein
