# Supplementary material for: Slow darkening of pinto bean seed coat is associated with significant metabolite and transcript differences related to proanthocyanidin biosynthesis
Source: BMC Genomics. 2018 Apr 16;19:260. doi: 10.1186/s12864-018-4550-z (PMC5903001; doi:10.1186/s12864-018-4550-z)
Supplement: Supplementary file 6 — Table S3. List of 85 DE genes, 61 upregulated and 34 down regulated in CDC Pintium vs 1533–15. (XLSX 28 kb) [file 12864_2018_4550_MOESM6_ESM.xlsx]

## Sheet: 61 up in CDC Pintium
Table S3: Differentially expressed in CDC Pintium and 1533-15 (p≤ 1e-15)
id	Base mean		Ratio CDC Pintiun/1533-15	padj	annotation
	1533-15	CDC Pintium
Phvul.001G027400.1	1567.22	3703.99	2.363	2.44e-16	PF00561 PTHR10992;PTHR10992:SF13 KOG1454 AT3G03990.1 alpha/beta-Hydrolases superfamily protein
Phvul.001G037900.1	97.005	371.534	3.83	2.35e-24	AT5G21940.1
Phvul.001G083000.1	4199.91	13474.5	3.208	4.72e-33	PF02797;PF00195 PTHR11877;PTHR11877:SF9 2.3.1.74 K00660 GO:0016746;GO:0009058;GO:0016747;GO:0006633;GO:0016020;GO:0008610;GO:0004315;GO:0008415 AT5G13930.1 ATCHS;CHS;TT4 Chalcone and stilbene synthase family protein
Phvul.002G005700.1	24.887	227.33	9.134	1.04e-27	PF00854 PTHR11654:SF37;PTHR11654 KOG1237 GO:0005215;GO:0006857;GO:0016020;GO:0055085;GO:0016021 AT1G32450.1 NRT1.5 nitrate transporter 1.5
Phvul.002G038600.1	428.219	1969.49	4.599	5.16e-49	PF02797;PF00195 PTHR11877;PTHR11877:SF9 2.3.1.74 K00660 GO:0016746;GO:0009058;GO:0016747;GO:0006633;GO:0016020;GO:0008610;GO:0004315;GO:0008415 AT5G13930.1 ATCHS;CHS;TT4 Chalcone and stilbene synthase family protein
Phvul.002G038700.1	1096.31	3561.2	3.248	6.91e-32	PF02797;PF00195 PTHR11877;PTHR11877:SF9 2.3.1.74 K00660 GO:0016746;GO:0009058;GO:0016747;GO:0006633;GO:0016020;GO:0008610;GO:0004315;GO:0008415 AT5G13930.1 ATCHS;CHS;TT4 Chalcone and stilbene synthase family protein
Phvul.002G038800.1	43.471	253.981	5.843	6.5e-32	PF02797;PF00195 PTHR11877;PTHR11877:SF9 GO:0016746;GO:0009058;GO:0016747;GO:0008610;GO:0008415 AT5G13930.1 ATCHS;CHS;TT4 Chalcone and stilbene synthase family protein
Phvul.002G038900.1	282.193	1241.98	4.401	1.84e-43	PF02797;PF08545;PF00195 PTHR11877;PTHR11877:SF9 GO:0016746;GO:0009058;GO:0016747;GO:0006633;GO:0016020;GO:0008610;GO:0004315;GO:0008415 AT5G13930.1 ATCHS;CHS;TT4 Chalcone and stilbene synthase family protein
Phvul.002G039000.1	341.144	1246.75	3.655	1.28e-33	PF02797;PF00195 PTHR11877;PTHR11877:SF9 GO:0016746;GO:0009058;GO:0016747;GO:0008610;GO:0008415 AT5G13930.1 ATCHS;CHS;TT4 Chalcone and stilbene synthase family protein
Phvul.002G039100.1	171.694	706.368	4.114	3.41e-34	PF02797;PF00195 PTHR11877;PTHR11877:SF9 2.3.1.74 K00660 GO:0016746;GO:0009058;GO:0016747;GO:0006633;GO:0016020;GO:0008610;GO:0004315;GO:0008415 AT5G13930.1 ATCHS;CHS;TT4 Chalcone and stilbene synthase family protein
Phvul.002G039200.1	32.317	227.956	7.054	6.05e-21	PF02797;PF00195 PTHR11877;PTHR11877:SF9 GO:0016746;GO:0009058;GO:0016747;GO:0008610;GO:0008415 AT5G13930.1 ATCHS;CHS;TT4 Chalcone and stilbene synthase family protein
Phvul.002G039300.1	64.433	541.801	8.409	1.79e-62	PF02797;PF00195 PTHR11877;PTHR11877:SF9 2.3.1.74 K00660 GO:0016746;GO:0009058;GO:0016747;GO:0006633;GO:0016020;GO:0008610;GO:0004315;GO:0008415 AT5G13930.1 ATCHS;CHS;TT4 Chalcone and stilbene synthase family protein
Phvul.002G152700.1	4296.71	12772.3	2.973	1.04e-28	PF03171 PTHR10209;PTHR10209:SF55 KOG0143 1.14.11.19 K05277 GO:0016491;GO:0016706;GO:0055114 AT4G22880.1 ANS;LDOX;TDS4;TT18 leucoanthocyanidin dioxygenase
Phvul.002G184300.1	176.211	2173.47	12.335	2.33e-68	PF02797;PF00195 PTHR11877;PTHR11877:SF9 2.3.1.74 K00660 GO:0016746;GO:0009058;GO:0016747;GO:0006633;GO:0016020;GO:0008610;GO:0004315;GO:0008415 AT5G13930.1 ATCHS;CHS;TT4 Chalcone and stilbene synthase family protein
Phvul.003G066500.1	16.772	485.062	28.921	1.08e-100	PF00031 PTHR11413 GO:0004869 AT2G31980.1 AtCYS2;CYS2 PHYTOCYSTATIN 2
Phvul.003G071300.1	2284.56	7909.8	3.462	2.35e-24	PF02798;PF00043 PTHR11260:SF16;PTHR11260 KOG0406 GO:0005515 AT1G10370.1 ATGSTU17;ERD9;GST30;GST30B Glutathione S-transferase family protein
Phvul.003G130700.1	246.001	652.48	2.652	3.26e-16	AT5G21940.1
Phvul.003G136600.1	159.041	1045.37	6.573	3.05e-32	PF05553 AT5G56980.1
Phvul.003G151700.1	648.654	1728.15	2.664	5.47e-21	PF00892 GO:0016020 AT4G28040.1 nodulin MtN21 /EamA-like transporter family protein
Phvul.003G220100.1	388.44	1074.8	2.767	7.08e-21	PF00026 PTHR13683;PTHR13683:SF98 KOG1339 GO:0004190;GO:0006508 AT4G16563.1 Eukaryotic aspartyl protease family protein
Phvul.003G263400.1	30.921	167.112	5.404	4.41e-20	PF00314 AT4G38660.1 Pathogenesis-related thaumatin superfamily protein
Phvul.004G130500.1	5.128	854.666	166.674	2.57e-51	PF00197 GO:0004866 AT1G17860.1 Kunitz family trypsin and protease inhibitor protein
Phvul.004G176900.1	867.951	3839.52	4.424	1.84e-50	PF01663 PTHR10151;PTHR10151:SF25 KOG2645 GO:0008484;GO:0008152;GO:0003824 AT4G29680.1 Alkaline-phosphatase-like family protein
Phvul.005G004400.1	606.399	2100.32	3.464	3.05e-32	PF01565;PF08031 PTHR11748:SF29;PTHR11748 KOG1231 GO:0008762;GO:0016491;GO:0050660;GO:0055114 AT4G20860.1 FAD-binding Berberine family protein
Phvul.005G008200.1	11.016	244.087	22.157	5.37e-65	PF08244;PF00251;PF11837 KOG0228 GO:0004564;GO:0004575 AT1G12240.1 ATBETAFRUCT4;VAC-INV Glycosyl hydrolases family 32 protein
Phvul.005G111300.1	502.936	3375.66	6.712	3.49e-16	PF00722;PF06955 PTHR10963;PTHR10963:SF14 2.4.1.207 K08235 GO:0004553;GO:0005975;GO:0016762;GO:0006073;GO:0005618;GO:0048046 AT4G03210.1 XTH9 xyloglucan endotransglucosylase/hydrolase 9
Phvul.005G121900.1	73.343	394.031	5.372	1.07e-16	AT2G27310.1 F-box family protein
Phvul.005G149200.1	448.325	1085.99	2.422	1.94e-16	PF00560;PF08263 PTHR24420:SF701;PTHR24420 GO:0005515 AT3G20820.1 Leucine-rich repeat (LRR) family protein
Phvul.006G067500.1	104.53	387.54	3.707	2.24e-24	PF00909 PTHR11730:SF8;PTHR11730 KOG0682 GO:0072488;GO:0016020;GO:0008519 AT1G64780.1 AMT1;2;ATAMT1;2 ammonium transporter 1;2
Phvul.006G178300.1	67.503	382	5.659	2.92e-38	PF02458 GO:0016747 AT1G28680.1 HXXXD-type acyl-transferase family protein
Phvul.006G184800.1	30.115	148.409	4.928	5.99e-18	PF04720 AT4G32480.1 Protein of unknown function (DUF506)
Phvul.007G020800.1	0	57.369	inf	2.29e-31	PF00201 PTHR11926;PTHR11926:SF15 KOG1192 GO:0016758;GO:0008152 AT4G34131.1 UGT73B3 UDP-glucosyl transferase 73B3
Phvul.007G034700.1	10.902	608.294	55.797	2.38e-139	PF01554 PTHR11206:SF11;PTHR11206 KOG1347 GO:0015238;GO:0015297;GO:0006855;GO:0055085;GO:0016020 AT1G15170.1 MATE efflux family protein
Phvul.007G039800.1	304.133	3052.01	10.035	1.65e-80	PF08240;PF00107 PTHR11695;PTHR11695:SF285 KOG0023 1.1.1.195 K00083 GO:0008270;GO:0016491;GO:0055114 AT3G19450.1 ATCAD4;CAD;CAD-C;CAD4 GroES-like zinc-binding alcohol dehydrogenase family protein
Phvul.007G045500.1	0.115	192.762	1671.8	3.94e-21	PF00331 GO:0004553;GO:0005975 AT4G33840.1 Glycosyl hydrolase family 10 protein
Phvul.007G046300.1	155.199	2734.45	17.619	8.48e-25
Phvul.007G052900.1	79.18	307.768	3.887	2.46e-23	PF01946 PTHR10617;PTHR10617:SF54 KOG2960 K03146 GO:0009055;GO:0016491;GO:0055114 AT5G54770.1 THI1;THI4;TZ thiazole biosynthetic enzyme; chloroplast (ARA6) (THI1) (THI4)
Phvul.007G204900.1	251.018	1025.17	4.084	1.85e-36	PF00266 PTHR11601:SF13;PTHR11601 KOG1549 GO:0008152 AT5G26600.1 Pyridoxal phosphate (PLP)-dependent transferases superfamily protein
Phvul.007G268200.1	64.85	664.059	10.24	5.03e-28	PF00069;PF00560 PTHR24420;PTHR24420:SF467 KOG1187 GO:0004672;GO:0005524;GO:0006468;GO:0005515 AT2G01820.1 Leucine-rich repeat protein kinase family protein
Phvul.007G268700.1	194.052	1467.43	7.562	1.72e-36	PF03168 PTHR19957:SF11;PTHR19957 AT2G35980.1 ATNHL10;NHL10;YLS9 Late embryogenesis abundant (LEA) hydroxyproline-rich glycoprotein family
Phvul.007G275700.1	13.107	144.375	11.015	5.8e-16	PF00045
Phvul.007G277000.1	7.241	83.631	11.55	1.27e-17	PF00045
Phvul.008G024900.1	70.84	566.904	8.003	5.67e-21	PF06876 GO:0007165 AT4G15733.1 SCRL11 SCR-like 11
Phvul.008G109700.1	18.914	170.762	9.028	4.69e-23	PF01612 PTHR13620 GO:0003676;GO:0008408;GO:0006139;GO:0005622 AT4G13870.2 ATWEX;ATWRNEXO;WEX;WRNEXO Werner syndrome-like exonuclease
Phvul.008G221200.1	765.032	3359.41	4.391	1.32e-24	PF00210 PTHR11431:SF8;PTHR11431 KOG2332 1.16.3.1 K00522 GO:0008199;GO:0006879;GO:0006826;GO:0005488 AT2G40300.1 ATFER4;FER4 ferritin 4
Phvul.008G234600.1	8.817	99.674	11.304	1.25e-23	PF00069 PTHR24420:SF656;PTHR24420 KOG1187 GO:0004672;GO:0005524;GO:0006468 AT5G37790.1 Protein kinase superfamily protein
Phvul.008G247400.1	3877.1	10454.3	2.696	2.47e-24	PF00067 PTHR24298:SF44;PTHR24298 KOG0156 1.14.13.11 K00487 GO:0005506;GO:0009055;GO:0016705;GO:0020037;GO:0055114 AT2G30490.1 ATC4H;C4H;CYP73A5;REF3 cinnamate-4-hydroxylase
Phvul.008G252000.1	0.231	56.015	242.905	4.49e-26	PF00045
Phvul.008G285100.1	3055.59	9695.91	3.173	2.28e-32	PF00504 PTHR21649 K08913 GO:0016020;GO:0009765 AT2G05100.1 LHCB2;LHCB2.1 photosystem II light harvesting complex gene 2.1
Phvul.009G070200.1	156.682	2276.35	14.528	5.03e-28	PF00173 PTHR19359 KOG0537 GO:0020037 AT5G48810.1 ATB5-B;ATCB5-D;B5 #3;CB5-D cytochrome B5 isoform D
Phvul.009G075500.1	449.8	2569.84	5.713	2.44e-49	PF00642 PTHR14493 GO:0003676;GO:0008270 AT2G25900.1 ATCTH;ATTZF1 Zinc finger C-x8-C-x5-C-x3-H type family protein
Phvul.009G122800.1	89.018	496.114	5.573	1.78e-16	PF00155 PTHR11751;PTHR11751:SF125 KOG0257 GO:0016740;GO:0030170;GO:0009058;GO:0006520;GO:0016769 AT1G77670.1 Pyridoxal phosphate (PLP)-dependent transferases superfamily protein
Phvul.009G140900.1	1846.46	4215.64	2.283	5.48e-16	PF00860 PTHR11119;PTHR11119:SF9 K06901 GO:0005215;GO:0006810;GO:0055085;GO:0016020 AT3G10960.1 ATAZG1;AZG1 AZA-guanine resistant1
Phvul.009G218700.1	0.727	37.765	51.96	1.25e-17
Phvul.010G094900.1	0.115	355.276	3081.27	4.83e-134	PF00106 PTHR24322:SF19;PTHR24322 KOG1208 GO:0016491;GO:0008152 AT3G61220.1 NAD(P)-binding Rossmann-fold superfamily protein
Phvul.011G041600.1	694.727	3111.9	4.479	7.23e-37	PF00112;PF08246 PTHR12411:SF42;PTHR12411 KOG1542 GO:0008234;GO:0006508 AT4G39090.1 RD19;RD19A Papain family cysteine protease
Phvul.011G086000.1	0.789	38.435	48.706	2.71e-16	PF05495 PTHR21319 KOG1940 GO:0008270 AT5G22920.1 CHY-type/CTCHY-type/RING-type Zinc finger protein
Phvul.011G143500.1	12.837	197.825	15.41	3.89e-21	PF01397;PF03936 GO:0010333;GO:0016829;GO:0008152;GO:0000287 AT5G23960.2 ATTPS21;TPS21 terpene synthase 21
Phvul.011G199900.1	1.512	94.562	62.555	1.52e-28	PF00685 PTHR11783;PTHR11783:SF1 KOG1584 GO:0008146 AT5G07010.1 ATST2A;ST2A sulfotransferase 2A
Phvul.L005700.1	341.86	949.649	2.778	2.64e-20	PF01370 PTHR10366;PTHR10366:SF9 KOG1502 GO:0003854;GO:0016616;GO:0006694;GO:0055114;GO:0003824;GO:0050662;GO:0044237 AT5G19440.1 NAD(P)-binding Rossmann-fold superfamily protein

## Sheet: 34 up in 1533-15
Table S3: Differentially expressed in CDC Pintium and 1533-15 (p≤ 1e-15)
id	Base mean		Ratio CDC Pintiun/1533-15	padj	annotation
	1533-15	CDC Pintium
Phvul.003G030200.1	1357.05	8.876	0.007	4.66e-226	PF02265 GO:0003676;GO:0004519;GO:0006308 AT1G68290.1 ENDO 2 endonuclease 2
Phvul.003G060100.1	259.177	71.552	0.276	6.62e-16	PF00106 PTHR24322 KOG1208 GO:0016491;GO:0008152;GO:0003824;GO:0050662;GO:0044237 AT3G59710.1 NAD(P)-binding Rossmann-fold superfamily protein
Phvul.003G121900.1	520.913	65.221	0.125	2.4e-42	PTHR23241 AT3G53040.1 late embryogenesis abundant protein; putative / LEA protein; putative
Phvul.003G183200.1	1000.95	235.295	0.235	1.99e-31	PF00664;PF00005 PTHR24221:SF123;PTHR24221 KOG0058 GO:0005524;GO:0016887;GO:0042626;GO:0006810;GO:0055085;GO:0016021 AT5G39040.1 ALS1;ATTAP2;TAP2 transporter associated with antigen processing protein 2
Phvul.003G288200.1	82.855	4.709	0.057	1.52e-25	PF00201 PTHR11926;PTHR11926:SF15 KOG1192 GO:0016758;GO:0008152 AT2G22590.1 UDP-Glycosyltransferase superfamily protein
Phvul.004G033000.1	592.974	100.001	0.169	3.8e-47	PF03435 PTHR12286 KOG2733 GO:0016491;GO:0055114 AT5G39410.1 Saccharopine dehydrogenase
Phvul.004G040100.1	88.728	11.93	0.134	5.89e-16	PF02458 GO:0016747 AT3G29635.1 HXXXD-type acyl-transferase family protein
Phvul.004G046100.1	3008.02	1096.38	0.364	2.35e-24	PF00393;PF03446 PTHR11811 KOG2653 1.1.1.44 K00033 GO:0004616;GO:0050661;GO:0006098;GO:0055114 AT3G02360.1 6-phosphogluconate dehydrogenase family protein
Phvul.004G100800.1	101.846	0.361	0.004	3.39e-37	PF00664;PF00005 PTHR24223:SF21;PTHR24223 KOG0054 GO:0005524;GO:0016887;GO:0042626;GO:0006810;GO:0055085;GO:0016021 AT3G59140.1 ATMRP14;MRP14 multidrug resistance-associated protein 14
Phvul.004G127300.1	45.026	0.723	0.016	4.36e-20	AT3G42786.1
Phvul.004G138400.1	313.562	41.607	0.133	6.77e-43	PF00201 PTHR11926;PTHR11926:SF15 KOG1192 GO:0016758;GO:0008152 AT3G21780.1 UGT71B6 UDP-glucosyl transferase 71B6
Phvul.004G155000.1	43.988	0.481	0.011	3.33e-19	PF07714 PTHR24420;PTHR24420:SF441 KOG1187 GO:0004672;GO:0005524;GO:0006468 AT1G66980.1 SNC4 suppressor of npr1-1 constitutive 4
Phvul.005G080500.1	46.789	0.964	0.021	1.63e-19
Phvul.005G129100.1	18192.3	567.309	0.031	1.63e-177	PF05577 PTHR11010;PTHR11010:SF13 KOG2183 3.4.16.2 K01285 GO:0008236;GO:0006508 AT5G22860.1 Serine carboxypeptidase S28 family protein
Phvul.006G174000.1	74.317	0.481	0.006	6.56e-33
Phvul.007G032800.1	104.835	6.293	0.06	5.92e-32	PF00324 PTHR11785;PTHR11785:SF13 KOG1289 GO:0006810;GO:0055085;GO:0016020;GO:0015171;GO:0003333 AT2G01170.1 BAT1 bidirectional amino acid transporter 1
Phvul.007G054300.1	276.088	0.361	0.001	2.35e-103	PF07859 PTHR23024:SF10;PTHR23024 KOG1515 GO:0016787;GO:0008152 AT3G48700.1 ATCXE13;CXE13 carboxyesterase 13
Phvul.007G110000.1	166.007	18.81	0.113	2.81e-31	PF06241 AT5G43745.1 Protein of unknown function (DUF1012)
Phvul.007G170900.1	687.645	21.15	0.031	7e-122	PTHR13683;PTHR13683:SF100 KOG1339 GO:0006508;GO:0004190 AT1G03220.1 Eukaryotic aspartyl protease family protein
Phvul.007G183200.1	36.304	0.241	0.007	1.47e-16	PF01627 KOG4747 GO:0004871;GO:0000160 AT3G21510.1 AHP1 histidine-containing phosphotransmitter 1
Phvul.007G198000.1	301.195	31.028	0.103	4.68e-19	PF00561 PTHR10992;PTHR10992:SF279 KOG4178 AT3G05600.1 alpha/beta-Hydrolases superfamily protein
Phvul.008G028100.1	238.837	2.212	0.009	1.31e-80	PF03171 PTHR10209;PTHR10209:SF55 KOG0143 GO:0016491;GO:0016706;GO:0055114 AT5G24530.1 DMR6 2-oxoglutarate (2OG) and Fe(II)-dependent oxygenase superfamily protein
Phvul.008G052100.1	294.998	48.66	0.165	6.81e-34	PF02450 PTHR11440;PTHR11440:SF3 KOG2369 GO:0008374;GO:0006629;GO:0016788;GO:0006505;GO:0006886;GO:0031227;GO:0004607 AT3G03310.1 ATLCAT3;LCAT3 lecithin:cholesterol acyltransferase 3
Phvul.008G098500.1	179.263	31.517	0.176	3.46e-22	PF03171 PTHR10209;PTHR10209:SF55 KOG0143 GO:0016491;GO:0016706;GO:0055114 AT5G05600.1 2-oxoglutarate (2OG) and Fe(II)-dependent oxygenase superfamily protein
Phvul.008G111000.1	65.645	1.686	0.026	4e-25	AT5G43822.1 Pentatricopeptide repeat (PPR) superfamily protein
Phvul.008G112900.1	1155.74	324.1	0.28	1.4e-31	PF00234 AT5G55410.2 Bifunctional inhibitor/lipid-transfer protein/seed storage 2S albumin superfamily protein
Phvul.008G134100.1	57.109	0.481	0.008	2.54e-25	PF03171 PTHR10209;PTHR10209:SF55 KOG0143 K06892 GO:0016491;GO:0016706;GO:0055114 AT3G19000.1 2-oxoglutarate (2OG) and Fe(II)-dependent oxygenase superfamily protein
Phvul.008G190900.1	275.862	44.449	0.161	9.28e-31	AT2G42840.1 PDF1 protodermal factor 1
Phvul.008G216100.1	62.654	2.135	0.034	7.93e-22	PF00612 GO:0005515 AT5G35670.1 iqd33 IQ-domain 33
Phvul.008G221900.1	123.763	7.069	0.057	2.97e-33	PF07714;PF08263 PTHR24420;PTHR24420:SF458 KOG1187 GO:0004672;GO:0005524;GO:0006468 AT5G45840.1 Leucine-rich repeat protein kinase family protein
Phvul.011G083200.1	95.883	1.205	0.013	5.4e-20
Phvul.011G096800.1	425.614	11.082	0.026	1.11e-79	PF00106 PTHR24322 KOG0725 GO:0016491;GO:0008152 AT3G51680.1 NAD(P)-binding Rossmann-fold superfamily protein
