# Supplementary material for: Slow darkening of pinto bean seed coat is associated with significant metabolite and transcript differences related to proanthocyanidin biosynthesis
Source: BMC Genomics. 2018 Apr 16;19:260. doi: 10.1186/s12864-018-4550-z (PMC5903001; doi:10.1186/s12864-018-4550-z)
Supplement: Supplementary file 9 — Table S4. List of phenylpropanoid genes that were used to search for differential expression. (XLSX 15 kb) [file 12864_2018_4550_MOESM9_ESM.xlsx]

## Sheet: Sheet1
Table S4. Phaseolus vulgaris phenylpropanoid genes
Gene	Loci	Full gene name
PAL	Phvul.001G177700	Phenylalanine ammonialyase
	Phvul.001G177800
	Phvul.007G096100
	Phvul.007G096300
	Phvul.007G096500
	Phvul.007G150500
	Phvul.008G289500
C4H	Phvul.007G026000	Cinnamate 4-hydroxylase
	Phvul.006G079700
	Phvul.008G247400
4CL	Phvul.002G040100	4-coumarate:CoA ligase
	Phvul.003G146900
	Phvul.003G147000
	Phvul.005G131400
	Phvul.005G184500
	Phvul.006G057300
	Phvul.011G020200
	Phvul.011G084300
CHI	Phvul.001G037700	Chalcone isomerase
	Phvul.001G152000
	Phvul.002G276500
	Phvul.003G216600
	Phvul.005G064500
	Phvul.005G064600
	Phvul.007G008500
	Phvul.007G008600
	Phvul.009G143100
CHS	Phvul.001G067800	Chalcone synthase
	Phvul.001G083000
	Phvul.002G038600
	Phvul.002G038700
	Phvul.002G038800
	Phvul.002G038900
	Phvul.002G039000
	Phvul.002G039100
	Phvul.002G039200
	Phvul.002G039300
	Phvul.002G184300
	Phvul.008G141200
	Phvul.009G131000
	Phvul.011G026000
	Phvul.011G039700
F3H	Phvul.003G261900	Flavanone 3-hydroxylase
	Phvul.006G083200
F3'H	Phvul.009G192400	Flavonoid 3' -hydroxylase
ANR	Phvul.002G218700	anthocyanidin reductase
	Phvul.002G218600	Flavonol reductase/cinnamoyl-CoA reductase
UF5GT	Phvul.002G075200	Anthocyanin 5-O-glucosyltransferase
	Phvul.001G265400
DFR	Phvul.001G012700	Bifunctional dihydroflavonol 4-reductase/flavanone 4-reductase [EC:1.1.1.219 1.1.1.234]
	Phvul.001G012800
	Phvul.007G246200	Flavonol reductase/cinnamoyl-CoA reductase
	Phvul.011G212600	Flavonol reductase/cinnamoyl-CoA reductas
	Phvul.011G212800
	Phvul.008G076500
FLS	Phvul.008G166000	Flavonol synthase [EC:1.14.11.23]
LAR	Phvul.002G152700	Leucoanthocyanidin dioxygenase [EC:1.14.11.19]
